# Supplementary material for: Spontaneous mutations that confer resistance to 2-deoxyglucose act through Hxk2 and Snf1 pathways to regulate gene expression and HXT endocytosis
Source: PLoS Genet. 2020 Jul 16;16(7):e1008484. doi: 10.1371/journal.pgen.1008484 (PMC7386655; doi:10.1371/journal.pgen.1008484)
Supplement: S1 Table — mRNA abundance was determined by RNAseq using kallisto software and is reported here as tpm (transcripts per million mapped reads). (XLSX) [file pgen.1008484.s010.tif]

## Sheet: ReadMe
RNAseq datasets
mRNA abundance was determined from fastq files using kallisto software (PMID: 27043002) and is reported here as tpm (transcripts per million mapped reads)
Expt1: High and Low glucose (Fig 6)
S1, S2, S3, S4: Wild-type cells grown to mid-log in synthetic complete medium with 2% glucose
S5, S6, S7, S8: Wild-type cells grown to mid-log in synthetic complete medium with 2% glucose and switched to SC medium with 0.05% glucose for two hours
Expt2: High glucose ± 2DG (Fig 6)
S1, S2, S3, S4: Wild-type cells grown to mid-log in synthetic complete medium with 2% glucose
S5, S6, S7, S8: Wild-type cells grown to mid-log in synthetic complete medium with 2% glucose and switched to SC medium with 2% glucose and 0.1% 2DG for two hours
Expt3: all cells grown to mid-log in SC medium with 2% glucose (Fig 7)
S1, S2, S3, S4: Wild-type cells
S5, S6, S7, S8: reg1∆ cells
S9, S10, S11, S12: snf1∆ cells
S13, S14, S15, S16: reg1∆ snf1∆ cells
Expt4: all cells grown to mid-log in SC medium with 2% glucose (Fig 7)
S1,S2,S3: Wild-type cells
S4, S5, S6: hxk2∆ cells
Expt 5: all cells grown to mid-log in SC medium with 2% glucose and switched to SC medium with 2% glucose and 0.1% 2DG for two hours
S1,S2,S3: WT cells
S4,S5,S6: WT cells +2DG
S7,S8,S9: reg1∆ cells
S10,S11,S12: reg1∆ cells +2DG
S13,S14,S15: REG1-P231L cells
S16,S17,S18: REG1-P231L cells +2DG
Expt 6: all cells grown to mid-log in SC medium with 2% glucose and switched to SC medium with 2% glucose and 0.1% 2DG for two hours
S1,S2,S3: WT cells
S4,S5,S6: WT cells +2DG
S7,S8,S9: SNF1-G53R cells
S10,S11,S12: SNF1-G53R cells +2DG
S13,S14,S15: HXK2-G55V cells
S16,S17,S18: HXK2-G55V cells +2DG
S19,S20,S21: HXK2-D417G cells
S22,S23,S24: HXK2-D417G cells +2DG
S25,S26,S27: GLC7-Q48K cells
S28,S29,S30: GLC7-Q48K cells +2DG

## Sheet: Expt1
ORF	Gene	S1	S2	S3	S4	S5	S6	S7	S8	mean(S1..S4)	mean(S5..S8)	log2(Low/High)	p
YMR056C	AAC1	20.1824	13.1857	25.5034	14.863	165.328	124.074	217.584	172.025	18.4336	169.753	3.20302	0.00286623
YBR085W	AAC3	5.4432	9.27239	5.48564	5.51602	0.476423	1.16482	0.569066	0.581681	6.42931	0.697998	-3.20337	0.00544561
YJR155W	AAD10	42.3885	24.6692	39.9276	48.1777	132.885	46.4843	110.96	132.037	38.7908	105.592	1.44471	0.0231194
YNL331C	AAD14	20.3762	15.8411	20.5941	17.688	34.8622	33.592	33.9296	34.2174	18.6248	34.1503	0.874669	0.000568933
YOL165C	AAD15	5.92753	5.64166	6.15507	4.64788	9.13827	13.6146	11.6433	10.6854	5.59304	11.2704	1.01083	0.0102258
YCR107W	AAD3	17.2854	16.6565	20.2773	19.4351	21.4705	25.328	30.411	26.7726	18.4136	25.9955	0.497494	0.0093647
YDL243C	AAD4	13.3497	14.587	14.1586	13.2377	28.1491	37.0904	29.1343	27.93	13.8332	30.5759	1.14426	0.00318015
YNL141W	AAH1	94.8794	73.8673	72.8512	124.793	8.53234	9.86695	7.78686	7.30175	91.5977	8.37198	-3.45167	0.00694983
YHR047C	AAP1	12.8289	27.062	13.1095	18.0093	15.63	27.6594	18.686	17.2169	17.7524	19.7981	0.157344	0.237524
YBL074C	AAR2	11.1551	8.90305	11.4349	11.0307	12.4258	13.4853	12.4152	13.5421	10.6309	12.9671	0.286587	0.0649783
YKL106W	AAT1	35.4587	56.832	38.8423	38.4489	15.419	16.0699	11.9964	8.74507	42.3955	13.0576	-1.69902	0.00650087
YLR027C	AAT2	355.189	387.387	365.958	335.397	479.36	522.753	463.776	482.957	360.983	487.212	0.432618	0.00127572
YBR236C	ABD1	40.3784	38.2565	43.7466	36.3929	54.3234	60.1943	54.8447	53.5299	39.6936	55.7231	0.489368	0.00624265
YKL112W	ABF1	53.494	73.817	59.8878	64.7956	31.1306	43.1354	38.8038	34.3444	62.9986	36.8535	-0.773516	0.00201569
YMR072W	ABF2	499.749	478.621	513.182	450.874	606.407	629.446	615.336	603.142	485.606	613.583	0.33747	0.00256611
YJR108W	ABM1	2.52392	2.36963	2.18978	1.76184	5.22337	4.47256	4.8279	4.68712	2.21129	4.80274	1.11897	0.00065856
YCR088W	ABP1	146.449	128.437	158.165	134.61	146.13	193.069	161.068	159.131	141.915	164.849	0.21612	0.222641
YOR239W	ABP140	139.925	144.476	138.769	139.104	49.4473	70.5322	46.5461	45.8363	140.569	53.0905	-1.40475	0.000306912
YNR033W	ABZ1	35.6158	26.0715	34.8167	33.2868	48.5863	60.4745	52.1347	47.5375	32.4477	52.1833	0.685471	0.0286002
YMR289W	ABZ2	58.0203	48.148	57.2911	48.7817	52.992	59.4218	52.4667	45.7382	53.0603	52.6547	-0.0110705	0.924092
YER045C	ACA1	25.6734	24.1415	25.9645	19.9942	32.8885	32.2613	31.3711	29.5648	23.9434	31.5214	0.396705	0.00319936
YGR037C	ACB1	1272.74	1001.32	1111.34	999.159	779.415	1007.2	660.999	711.653	1096.14	789.817	-0.472842	0.0732818
YNR016C	ACC1	93.1734	91.6074	90.4328	107.987	144.303	137.011	117.601	131.155	95.8002	132.517	0.468083	0.012546
YLR131C	ACE2	19.2391	28.0795	22.7648	20.7989	14.8141	20.3358	17.1943	15.4965	22.7206	16.9602	-0.421848	0.00383322
YLR144C	ACF2	17.9689	20.5524	18.1215	18.1425	16.1287	16.822	16.7103	16.5392	18.6963	16.55	-0.175919	0.0278326
YJR083C	ACF4	38.4744	42.2449	38.7263	33.2493	58.5441	59.6716	57.6668	56.5908	38.1737	58.1183	0.606413	0.000541812
YBL015W	ACH1	35.0724	36.8515	39.2548	38.8498	1891.04	2416	2262.19	1916.24	37.5071	2121.37	5.82169	0.000521454
YDL203C	ACK1	21.1565	18.7122	21.1095	19.286	21.2559	24.9	23.619	22.5766	20.0661	23.0879	0.202379	0.0951936
YDR161W	ACL4	81.9562	61.3047	74.1048	91.7314	34.7722	38.4184	31.7123	31.8204	77.2743	34.1808	-1.1768	0.0112014
YPL267W	ACM1	76.4917	58.8935	69.8006	82.9002	9.35468	24.3141	9.10127	9.13716	72.0215	12.9768	-2.47249	0.00628533
YLR304C	ACO1	250.311	182.041	275.104	196.595	1630.89	1571.22	1851.25	1709.31	226.013	1690.67	2.90312	7.67277e-05
YJL200C	ACO2	37.5528	47.4678	33.718	46.8562	10.0094	7.97217	10.0853	8.80218	41.3987	9.21726	-2.16718	0.00372861
YKL192C	ACP1	612.49	447.562	622.072	520.168	1013.44	1273.03	1025.84	1012.81	550.573	1081.28	0.973734	0.0132555
YAL054C	ACS1	8.60752	6.66957	8.34768	7.05555	1779.59	1338.93	2184.05	1901.72	7.67008	1801.07	7.8754	0.00199721
YLR153C	ACS2	203.063	233.001	211.206	222.143	162.167	240.44	151.027	154.422	217.353	177.014	-0.296178	0.0969822
YFL039C	ACT1	1654.75	1672.93	1658.97	1634.23	1142.23	1392.43	1113	1174.57	1655.22	1205.56	-0.457323	0.00471658
YDR448W	ADA2	29.6422	31.5593	26.6785	33.803	11.7298	17.5091	13.9342	14.2886	30.4207	14.3654	-1.08246	0.00207463
YMR184W	ADD37	66.2616	76.8083	87.3172	42.0227	33.3434	60.3611	38.1804	30.181	68.1025	40.5165	-0.749198	0.047508
YKL206C	ADD66	60.6323	62.0337	64.524	46.2138	50.7413	60.3726	47.9798	43.4996	58.3509	50.6483	-0.204242	0.11295
YAR015W	ADE1	1161.05	186.145	1343.81	868.967	218.004	225.307	205.794	228.9	889.993	219.501	-2.01956	0.080304
YNL220W	ADE12	424.858	179.078	472.063	301.341	106.166	137.955	99.6459	96.0473	344.335	109.954	-1.64692	0.0493135
YLR359W	ADE13	1236.36	262.306	1368.61	861.889	224.173	235.62	220.254	220.174	932.291	225.055	-2.0505	0.066765
YLR028C	ADE16	232.906	196.057	239.446	198.96	230.333	236.8	231.221	244.564	216.842	235.73	0.120486	0.272947
YMR120C	ADE17	1587.59	202.76	1809.34	1191.13	111.668	77.9853	84.1275	124.013	1197.7	99.4484	-3.59018	0.0523623
YOR128C	ADE2	407.961	103.248	498.003	254.52	85.9723	88.7544	87.3024	81.233	315.933	85.8155	-1.88031	0.07727
YGR204W	ADE3	256.388	181.948	311.91	211.43	71.6125	94.0387	71.1755	66.0073	240.419	75.7085	-1.66702	0.0144757
YMR300C	ADE4	273.462	79.4532	328.42	218.281	34.6516	31.8513	25.4855	26.4074	224.904	29.5989	-2.92569	0.036744
YGL234W	ADE5,7	538.905	141.454	620.761	485.177	56.0939	59.7494	54.487	59.5221	446.574	57.4631	-2.95819	0.0353671
YGR061C	ADE6	149.385	65.6767	177.762	142.017	32.9542	37.8682	35.9657	35.1986	133.71	35.4967	-1.91335	0.0281495
YDR408C	ADE8	299.226	127.439	339.544	259.659	167.152	189.692	171.053	182.272	256.467	177.542	-0.530611	0.217034
YCL058W-A	ADF1	14.5403	11.072	7.72622	13.9895	0	0	0	0	11.832	0	0	0.00480689
YOL086C	ADH1	5698.09	3512.9	4227.61	6655.86	757.815	1727.32	739.952	812.893	5023.61	1009.5	-2.31509	0.0201951
YMR303C	ADH2	24.4595	18.5651	26.6678	22.2664	10381.1	5356.19	10068.1	10205.8	22.9897	9002.8	8.61324	0.00513196
YMR083W	ADH3	356.072	211.397	317.598	414.177	647.134	924.486	675.301	664.982	324.811	727.976	1.16429	0.031645
YGL256W	ADH4	150.277	1291.31	346.723	82.1644	33.7859	46.9602	31.6702	30.1487	467.619	35.6412	-3.71371	0.216168
YBR145W	ADH5	29.4064	25.5974	30.761	22.5424	48.0168	45.8235	40.3404	42.029	27.0768	44.0524	0.702164	0.00643653
YMR318C	ADH6	206.312	173.551	173.16	189.986	43.7093	92.7548	42.7519	42.7052	185.752	55.4803	-1.74333	0.00523002
YCR105W	ADH7	7.39831	6.83144	8.74605	6.75649	19.9329	18.4508	23.9843	21.2526	7.43307	20.9051	1.49183	0.000528315
YMR009W	ADI1	68.0818	65.2574	75.7451	47.8965	123.861	108.603	114.073	134.35	64.2452	120.222	0.904037	0.0139469
YDR226W	ADK1	1089.44	927.353	1151.61	935.795	447.774	579.807	408.06	361.307	1026.05	449.237	-1.19155	0.00631391
YER170W	ADK2	28.7349	32.7542	30.4866	26.2392	49.0695	107.223	54.9087	45.8207	29.5537	64.2555	1.12048	0.0797197
YJR105W	ADO1	427.363	512.095	405.247	467.825	179.517	234.409	156.805	148.68	453.132	179.853	-1.33312	0.000505462
YCR011C	ADP1	36.7365	34.9386	37.102	34.2641	80.1593	76.9578	86.8876	87.8833	35.7603	82.972	1.21427	0.000418262
YDR216W	ADR1	7.60407	6.88103	7.90162	8.66724	107.321	141.726	109.728	99.8181	7.76349	114.648	3.88437	0.0015534
YCR010C	ADY2	3.73515	5.43124	5.06305	3.23297	2975.7	2308.43	3678.3	2976.16	4.3656	2984.65	9.41716	0.0017674
YDL239C	ADY3	6.32002	5.25631	7.61214	4.80113	13.9431	15.4211	16.3787	13.5812	5.9974	14.831	1.30621	0.000444293
YLR227C	ADY4	21.0759	20.9266	23.3753	18.0114	18.8567	23.5209	16.7278	15.4685	20.8473	18.6435	-0.16119	0.327955
YMR064W	AEP1	38.8597	31.2117	37.986	34.3574	55.2195	61.5676	53.1318	47.2008	35.6037	54.2799	0.608392	0.0180628
YMR282C	AEP2	25.8097	22.5674	26.3453	23.4249	26.4019	33.8824	27.2652	21.3295	24.5368	27.2197	0.149705	0.43093
YPL005W	AEP3	13.2745	10.5941	12.9988	9.97343	18.5587	19.5453	20.0275	18.3536	11.7102	19.1213	0.707412	0.00281528
YLR040C	AFB1	41.9239	51.1864	37.1139	39.2303	36.5963	46.6979	30.5012	31.7554	42.3636	36.3877	-0.219375	0.00289146
YEL052W	AFG1	68.7039	66.7021	72.41	66.1316	138.866	196.061	156.175	146.758	68.4869	159.465	1.21934	0.00614973
YLR397C	AFG2	28.8839	26.8248	26.9241	34.2782	10.8535	11.8936	10.4294	10.1217	29.2278	10.8245	-1.43303	0.00279227
YER017C	AFG3	63.6561	47.0718	63.539	57.5391	102.647	111.872	102.62	101.948	57.9515	104.772	0.854332	0.00465048
YOR129C	AFI1	11.8722	14.4552	12.2831	13.9235	7.16696	10.2794	7.33796	7.44582	13.1335	8.05753	-0.704841	0.00196675
YDR085C	AFR1	13.9311	12.1598	13.39	10.7562	64.8666	55.4926	56.4951	64.2219	12.5593	60.2691	2.26266	0.000371291
YGL071W	AFT1	21.9822	20.9501	22.9873	22.8257	26.0697	35.3946	27.2438	25.6304	22.1863	28.5846	0.365569	0.0986507
YPL202C	AFT2	58.8964	44.1742	56.8534	46.9725	44.2441	47.1506	42.4242	40.0122	51.7241	43.4578	-0.251223	0.140555
YNR044W	AGA1	52.4784	71.2114	45.9528	66.9806	24.6424	23.9995	22.8778	27.4122	59.1558	24.733	-1.25808	0.00820576
YGL032C	AGA2	409.651	505.394	399.088	403.571	261.492	252.201	207.125	237.781	429.426	239.65	-0.841482	0.00371551
YPR021C	AGC1	17.3209	14.359	18.6412	18.0809	16.7517	24.5923	18.8559	16.2073	17.1005	19.1018	0.15967	0.523275
YDR524C	AGE1	34.5606	32.313	35.939	36.6831	32.4336	37.1667	30.0552	29.0904	34.8739	32.1865	-0.115694	0.402128
YIL044C	AGE2	92.2747	91.3927	88.8188	85.4103	59.154	73.2463	50.7261	46.5442	89.4741	57.4177	-0.639976	0.00687986
YCL025C	AGP1	105.133	111.614	84.8462	71.0463	311.451	476.741	256.593	278.269	93.1599	330.764	1.82802	0.0119072
YBR132C	AGP2	15.6768	14.4607	14.8774	13.8669	78.3991	168.121	114.015	92.1979	14.7204	113.183	2.94277	0.0157393
YFL055W	AGP3	5.68016	4.3057	5.30688	4.18931	23.6363	28.9901	24.1865	25.9321	4.87051	25.6863	2.39885	0.000843681
YFL030W	AGX1	21.5512	11.2844	23.2586	14.091	917.826	812.423	930.112	911.456	17.5463	892.954	5.66935	5.04213e-05
YDR214W	AHA1	151.685	161.594	159.9	118.408	473.754	376.632	496.337	572.015	147.897	479.684	1.6975	0.00650908
YOR023C	AHC1	65.2373	46.993	60.6211	47.534	146.796	108.687	148.787	158.897	55.0964	140.792	1.35353	0.00357702
YCR082W	AHC2	261.304	202.791	257.724	206.204	531.227	496.914	514.178	526.97	232.006	517.322	1.1569	0.000266899
YDL073W	AHK1	24.2553	24.2733	25.566	24.102	11.0078	13.6981	11.8646	10.4858	24.5492	11.7641	-1.06129	0.000427943
YLR109W	AHP1	3746.55	3235.46	4257.53	2938.78	2087.05	1316.52	1880.49	2220.79	3544.58	1876.21	-0.917791	0.0175088
Q0050	AI1	0.0328141	0.089017	0.131775	0.0904068	0.343575	0.146203	1.94893	0.279655	0.0860032	0.679591	2.9822	0.244516
Q0055	AI2	0.0274489	0.0640116	0.0666819	0.0360027	0.17273	0.13249	1.48375	0.188562	0.0485363	0.494383	3.34849	0.262881
Q0060	AI3	0.00970687	0.00970144	0	0	0	0.0108122	0.0641921	0.0231287	0.00485208	0.0245332	2.33806	0.314617
Q0065	AI4	0	0.0101984	0.0115074	0.0159548	0.0289671	0.016733	0.203278	0.03659	0.00941515	0.071392	2.92271	0.249541
Q0070	AI5_ALPHA	0	0	0	0	0.0379088	0	0.0358412	0.0149434	0	0.0221733	0	0.0912152
Q0075	AI5_BETA	0	0	0.0119724	0	0.0383098	0.0128088	0.100123	0.0623649	0.0029931	0.0534016	4.15717	0.0523723
YNR074C	AIF1	12.9075	36.6649	16.7087	32.5407	10.7859	34.8685	13.9778	30.6983	24.7054	22.5826	-0.129616	0.00221064
YAL046C	AIM1	82.2274	64.0709	87.8736	68.8589	159.104	188.833	158.562	143.044	75.7577	162.386	1.09996	0.00655411
YER087W	AIM10	23.0324	19.8852	23.8223	19.166	28.4413	41.0913	32.762	29.7493	21.4765	33.011	0.620189	0.0426887
YER093C-A	AIM11	44.1087	35.1064	51.7855	32.8232	83.6346	95.7617	84.8127	78.1998	40.956	85.6022	1.06357	0.00479186
YGL160W	AIM14	47.0714	42.3892	49.5215	46.6868	53.9015	66.3256	55.9295	51.4641	46.4172	56.9052	0.2939	0.102309
YHL021C	AIM17	26.5358	24.7317	28.2636	23.304	351.157	563.09	418.92	447.348	25.7088	445.129	4.11389	0.00256503
YHR198C	AIM18	47.2443	32.7512	50.6507	40.5994	171.651	208.661	184.08	177.914	42.8114	185.577	2.11595	0.00109026
YIL087C	AIM19	75.754	41.1161	80.6794	55.9521	468.077	370.937	439.552	503.113	63.3754	445.42	2.81317	0.00062185
YAL049C	AIM2	91.6966	56.7938	87.2858	75.493	208.077	186.331	208.708	208.854	77.8173	202.993	1.38326	6.37309e-05
YIL158W	AIM20	90.9352	90.0633	103.558	81.7231	34.2925	53.754	32.1416	28.7427	91.5699	37.2327	-1.2983	0.00484364
YIR003W	AIM21	45.6009	41.3463	46.8308	44.3495	75.5309	86.3175	82.8509	81.5896	44.5319	81.5722	0.87324	0.00124829
YJL046W	AIM22	30.1162	20.2469	31.1189	22.2018	41.0083	51.0927	42.1542	36.6759	25.9209	42.7328	0.721224	0.0383962
YJL131C	AIM23	37.2852	25.9205	39.6161	27.7387	76.6154	87.7218	80.2631	72.6518	32.6401	79.313	1.28091	0.00288891
YJR080C	AIM24	80.9141	61.1729	90.108	70.5364	176.276	229.078	190.074	165.923	75.6829	190.338	1.33052	0.00756697
YJR100C	AIM25	48.7643	43.255	50.6267	41.1784	82.9111	102.051	86.2329	78.185	45.9561	87.345	0.926469	0.00575435
YKL037W	AIM26	1.8926	5.11119	2.89279	3.02013	1.87813	4.93389	3.06781	1.79078	3.22918	2.91765	-0.146359	0.394664
YKR074W	AIM29	185.747	143.612	192.484	156.343	246.483	257.383	237.037	236.391	169.547	244.323	0.527112	0.0151961
YBR108W	AIM3	13.6874	15.053	14.9486	13.2634	26.8633	31.8622	32.2112	31.5533	14.2381	30.6225	1.10484	0.000680786
YML050W	AIM32	19.024	17.7845	21.0452	15.0854	40.4461	49.9201	41.0067	38.1146	18.2348	42.3719	1.21641	0.0030783
YML087C	AIM33	12.3839	9.73044	15.0742	11.49	90.2235	111.219	79.3917	69.1344	12.1696	87.4921	2.84587	0.00441767
YMR003W	AIM34	43.4917	52.3525	48.933	45.1278	25.7455	46.8424	23.7146	21.3418	47.4763	29.4111	-0.690846	0.0275396
YMR157C	AIM36	51.6098	41.7177	51.5615	46.7461	71.6083	104.859	75.1133	68.6074	47.9088	80.047	0.740557	0.0532039
YOL053W	AIM39	24.3978	24.6806	26.9563	19.7507	78.8722	96.2614	84.2249	73.9314	23.9463	83.3225	1.7989	0.000727997
YBR194W	AIM4	30.0193	25.9512	29.5023	28.722	49.4734	57.2914	51.6919	53.4249	28.5487	52.9704	0.891761	0.00239607
YOR215C	AIM41	199.757	90.2217	215.99	120.561	907.761	746.638	929.896	824.338	156.632	852.158	2.44374	1.50585e-05
YPL158C	AIM44	37.7362	33.9358	44.4263	36.6021	25.7868	37.7761	28.5887	24.3175	38.1751	29.1173	-0.390757	0.13099
YPR004C	AIM45	194.453	129.03	222.958	168.08	155.6	209.08	151.427	141.473	178.63	164.395	-0.11981	0.69384
YHR199C	AIM46	63.0023	60.6467	70.3451	57.3825	150.608	157.317	149.121	156.344	62.8441	153.347	1.28695	0.000289564
YDL237W	AIM6	91.1981	74.752	88.2667	81.0034	111.108	131.763	104.3	107.254	83.805	113.606	0.438933	0.0493096
YDR063W	AIM7	257.832	224.852	263.262	232.573	318.293	343.064	316.467	308.328	244.63	321.538	0.394389	0.0132025
YER080W	AIM9	98.7222	88.4542	97.7224	92.7618	154.314	152.372	160.708	169.656	94.4151	159.262	0.754316	0.000689803
YMR092C	AIP1	104.76	95.8541	107.082	95.6767	85.2892	106.164	85.4697	77.6552	100.843	88.6445	-0.18601	0.204077
YIL079C	AIR1	50.6885	34.9473	47.917	46.2017	8.07712	6.46629	6.01083	5.70872	44.9386	6.56574	-2.77493	0.00139882
YDL175C	AIR2	31.4246	28.0767	32.3962	29.1463	37.2671	40.6035	33.5815	33.3778	30.261	36.2075	0.25883	0.0891684
YBR059C	AKL1	21.6532	24.7677	23.277	23.9545	40.8477	41.9242	48.6996	47.7102	23.4131	44.7954	0.936035	0.0015703
YDR264C	AKR1	54.9577	59.6807	57.9662	60.1536	67.9131	84.4256	66.5759	68.7938	58.1895	71.9271	0.305775	0.0365777
YOR034C	AKR2	16.9524	14.8859	15.4523	20.0544	19.5175	19.6412	21.8529	21.6824	16.8362	20.6735	0.296212	0.0377199
YOR335C	ALA1	133.795	136.93	121.309	156.164	39.5136	64.3644	43.1816	41.7566	137.049	47.204	-1.53771	0.00242462
YJL122W	ALB1	204.322	146.985	177.629	209.613	28.9894	34.4739	23.4941	22.4889	184.637	27.3616	-2.75447	0.00240936
YMR170C	ALD2	28.4168	38.892	31.8851	22.4911	118.636	79.794	128.452	142.43	30.4213	117.328	1.9474	0.0135917
YMR169C	ALD3	136.181	18.5277	143.936	31.7491	235.057	70.2128	192.579	259.956	82.5984	189.451	1.19764	0.0846162
YOR374W	ALD4	110.738	60.8717	116.914	81.1559	1301.73	1484.86	1370.23	1378.41	92.4199	1383.81	3.9043	0.000121935
YER073W	ALD5	117.028	193.966	104.24	124.395	20.2786	27.075	11.9779	13.415	134.907	18.1866	-2.89102	0.00653343
YPL061W	ALD6	504.297	669.724	422.775	476.094	344.82	977.803	407.224	370.338	518.222	525.046	0.0188729	0.952143
YOR175C	ALE1	90.7075	107.511	92.9705	103.354	72.2242	83.7306	74.4649	71.9428	98.6358	75.5906	-0.383903	0.00482714
YNL148C	ALF1	30.312	28.4325	34.1687	21.7694	30.2182	26.0668	30.4414	26.4924	28.6706	28.3047	-0.018533	0.85618
YBR110W	ALG1	58.8459	54.6089	59.7973	53.586	65.3676	70.5805	60.5945	55.6427	56.7095	63.0463	0.152821	0.162559
YNL048W	ALG11	53.1686	54.7318	54.096	50.1438	51.0786	57.706	48.8934	46.009	53.035	50.9218	-0.0586641	0.328369
YNR030W	ALG12	71.5807	80.2736	72.3801	72.1405	23.7661	28.5083	22.5319	21.5727	74.0937	24.0947	-1.62063	1.00252e-05
YGL047W	ALG13	53.8055	44.3445	62.206	32.7729	107.177	95.949	102.189	104.454	48.2822	102.442	1.08525	0.0037078
YBR070C	ALG14	44.4439	44.3478	50.0724	48.4964	16.8272	37.6047	16.0073	14.7942	46.8401	21.3084	-1.13633	0.0286114
YGL065C	ALG2	44.0302	49.0825	43.7126	47.719	27.4925	36.1652	25.3316	23.4923	46.1361	28.1204	-0.714278	0.00467252
YBL082C	ALG3	35.5782	39.4568	38.5532	40.7342	14.4906	28.9916	16.115	13.2145	38.5806	18.2029	-1.08371	0.0107709
YPL227C	ALG5	62.2183	65.9392	61.5787	60.9973	8.8218	15.7749	8.09973	7.10311	62.6834	9.94989	-2.65533	9.66643e-06
YOR002W	ALG6	75.4858	73.6851	80.8025	70.6002	86.1286	92.4166	83.1641	79.3035	75.1434	85.2532	0.182108	0.0578475
YBR243C	ALG7	56.5228	63.3535	60.3296	65.7495	18.9974	33.2944	17.7905	15.0407	61.4888	21.2808	-1.53078	0.00265897
YOR067C	ALG8	46.3523	51.0332	48.9737	46.817	18.3726	24.1636	15.4362	14.4159	48.294	18.0971	-1.41609	0.000345208
YNL219C	ALG9	67.8104	71.8595	71.411	74.2325	64.0689	71.6063	56.8704	53.0953	71.3284	61.4102	-0.215997	0.13179
YGL021W	ALK1	33.5273	36.7619	37.5865	30.7266	18.802	26.4502	20.819	16.9827	34.6506	20.7635	-0.738831	0.00195034
YBL009W	ALK2	27.8171	27.2777	26.2392	34.6895	5.38662	9.92393	5.84328	5.09714	29.0059	6.56274	-2.14397	0.00327492
YML086C	ALO1	93.7304	76.3557	94.169	94.6493	108.537	110.662	105.789	102.642	89.7261	106.907	0.252763	0.0612861
YNL270C	ALP1	2.43438	2.32904	1.94393	2.80071	67.8531	20.235	37.6763	58.1231	2.37702	45.9719	4.27353	0.0257126
YOL130W	ALR1	37.3344	28.5874	32.7425	35.899	17.1544	24.3133	18.9109	17.5793	33.6408	19.4895	-0.787518	0.0282982
YFL050C	ALR2	9.52463	10.4248	10.6049	9.75137	11.4416	18.3836	13.6811	13.4077	10.0764	14.2285	0.4978	0.0513877
YLR089C	ALT1	66.8379	78.4038	65.1336	67.4805	97.1726	135.162	84.7968	99.8646	69.4639	104.249	0.585697	0.021262
YDR111C	ALT2	49.9689	38.8892	52.8098	49.7997	145.061	85.0381	159.584	156.308	47.8669	136.498	1.51178	0.00866369
YKR021W	ALY1	22.9068	19.0009	22.9306	21.0546	29.664	30.8509	31.6608	33.2778	21.4732	31.3634	0.546542	0.00476856
YJL084C	ALY2	19.9121	13.1274	17.6596	17.0708	29.1927	29.65	33.7991	31.9598	16.9425	31.1504	0.878606	0.0034647
YGR225W	AMA1	3.06914	1.70709	3.26485	2.62356	5.76439	3.35175	5.46068	4.95732	2.66616	4.88354	0.873162	0.00202541
YML035C	AMD1	43.2937	25.9076	38.5612	37.2509	57.331	56.8923	55.757	58.1672	36.2533	57.0369	0.653781	0.0109831
YDR242W	AMD2	15.8573	14.6994	16.1934	16.1611	21.3914	23.591	21.9408	24.2587	15.7278	22.7955	0.535431	0.00353147
YBR211C	AME1	30.7726	31.0462	33.0655	24.5147	49.2435	47.703	39.562	36.0258	29.8498	43.1336	0.531092	0.0160911
YOR378W	AMF1	7.38335	5.90337	7.16384	8.37466	10.4056	9.67087	10.9723	11.8827	7.20631	10.7329	0.574704	0.000294305
YBR158W	AMN1	225.018	237.821	264.876	208.778	109.286	148.505	120.163	101.686	234.123	119.91	-0.965316	0.00220403
YGL156W	AMS1	27.1055	13.0094	28.8999	16.513	150.04	114.741	167.343	163.575	21.3819	148.925	2.80012	0.00102359
YJR047C	ANB1	6.15476	8.6575	6.11103	5.18976	0.854328	1.61856	0.682264	0.803565	6.52826	0.989679	-2.72167	0.00210028
YEL036C	ANP1	117.562	123.26	115.811	120.457	49.4067	52.6485	44.444	45.4416	119.272	47.9852	-1.3136	1.73776e-05
YKL047W	ANR2	36.0316	32.7727	36.7024	34.1581	35.9772	41.1402	36.1333	31.0315	34.9162	36.0705	0.0469249	0.675271
YHR126C	ANS1	0.673647	0.504953	0.818249	0.601475	0.280529	0.250119	0.21384	0.243561	0.649581	0.247012	-1.39493	0.0119217
YPR128C	ANT1	55.6438	53.0678	55.1256	50.8057	62.4295	55.4318	54.4198	56.483	53.6607	57.191	0.0919222	0.128794
YPR180W	AOS1	48.5793	50.0433	54.6384	43.7292	68.0239	70.8353	62.5762	59.752	49.2475	65.2968	0.406961	0.0114506
YCL050C	APA1	328.308	369.443	319.906	320.689	136.155	134.236	116.213	121.376	334.587	126.995	-1.39761	0.000210263
YDR530C	APA2	38.0577	34.6346	38.98	33.3612	156.004	177.12	157.805	173.105	36.2584	166.008	2.19487	0.000285959
YNL172W	APC1	7.79625	7.88436	8.52747	7.98733	7.64241	9.78088	8.72482	8.24367	8.04885	8.59794	0.0952088	0.316789
YDL008W	APC11	60.9571	59.7142	67.438	56.2406	67.0357	73.9759	63.5932	61.3955	61.0875	66.5001	0.122479	0.239952
YLR127C	APC2	12.3486	11.3666	12.5275	10.6788	15.1066	15.9027	15.309	13.9754	11.7304	15.0734	0.361758	0.00404188
YDR118W	APC4	9.85425	11.5768	9.93858	10.0206	9.41908	11.1178	10.0801	8.67546	10.3476	9.82311	-0.0750385	0.185875
YOR249C	APC5	15.9278	14.4952	16.6667	14.0377	19.3206	23.4741	20.0794	16.0989	15.2819	19.7432	0.36954	0.0625278
YLR102C	APC9	16.5586	19.0192	18.7146	15.313	58.8527	59.6632	66.9644	65.3548	17.4014	62.7088	1.84947	0.0002753
YBR151W	APD1	128.161	98.4925	126.763	101.606	185.611	237.429	184.259	168.019	113.756	193.829	0.76885	0.0269758
YKL103C	APE1	111.751	58.1553	126.817	82.6225	112.415	159.545	123.066	119.456	94.8364	128.62	0.439607	0.258627
YKL157W	APE2	86.4449	68.6682	89.6982	78.0165	142.886	162.92	163.422	157.72	80.707	156.737	0.957581	0.00231463
YBR286W	APE3	946.797	536.201	954.385	740.168	1612.09	1283.87	1759.58	1835.4	794.388	1622.73	1.03051	0.00302978
YHR113W	APE4	93.1545	65.6015	96.0109	75.5114	152.692	151.551	162.76	159.868	82.5696	156.718	0.924486	0.0014653
YNL077W	APJ1	23.1985	19.4141	21.51	15.9625	66.9803	56.2527	71.3996	82.0971	20.0213	69.1824	1.78887	0.00428962
YJR005W	APL1	46.1395	42.9421	47.4409	41.0468	44.0336	54.2088	39.0603	35.4191	44.3923	43.1805	-0.039932	0.798801
YKL135C	APL2	52.593	48.9797	50.3021	48.2719	63.6173	70.7935	64.5094	63.5695	50.0367	65.6224	0.391203	0.00628899
YBL037W	APL3	13.3837	13.4482	14.266	12.8196	15.705	21.2376	17.5306	15.0312	13.4794	17.3761	0.366351	0.059807
YPR029C	APL4	48.591	52.3071	49.6944	46.3021	35.6427	43.4041	36.1597	33.6212	49.2236	37.2069	-0.40378	0.00144429
YPL195W	APL5	41.4935	39.0712	42.5123	38.0861	34.6631	37.913	35.5605	33.6665	40.2908	35.4508	-0.184632	0.0377623
YGR261C	APL6	43.6245	43.6629	43.3844	45.2224	26.6528	34.0829	27.6166	25.1674	43.9735	28.3799	-0.631765	0.0057641
YPL259C	APM1	48.5881	45.1458	46.7925	42.3741	41.6942	48.2805	38.7654	35.0555	45.7251	40.9489	-0.159162	0.168972
YHL019C	APM2	23.2295	25.6264	25.2871	21.2134	28.2198	30.4238	29.6556	30.0938	23.8391	29.5983	0.312182	0.011873
YBR288C	APM3	35.6183	34.6975	36.7045	34.84	18.3213	24.5396	17.884	16.4511	35.4651	19.299	-0.877873	0.00412025
YOL062C	APM4	73.0571	64.4132	72.8887	58.4806	75.7224	87.198	70.6831	68.1515	67.2099	75.4387	0.166632	0.226893
YKL114C	APN1	82.6034	74.6067	83.3633	71.3511	50.534	55.6545	48.2743	45.8667	77.9811	50.0824	-0.638822	0.0044457
YBL019W	APN2	18.1308	16.6215	18.0559	15.3588	27.3158	31.687	28.3038	25.095	17.0418	28.1004	0.721517	0.00383229
YNL094W	APP1	49.508	38.1043	49.8665	45.4658	56.1313	56.2272	56.37	58.3514	45.7362	56.77	0.311793	0.0289547
YIL040W	APQ12	138.644	140.36	147.391	133.775	52.3172	69.9071	43.4637	33.1902	140.042	49.7195	-1.49398	0.00130303
YLR170C	APS1	81.436	66.4722	90.3743	69.1692	104.459	129.429	111.375	98.8236	76.8629	111.022	0.530481	0.0396444
YJR058C	APS2	72.41	75.2938	76.4466	64.6137	106.199	123.162	109.345	102.193	72.191	110.225	0.610557	0.00157355
YJL024C	APS3	87.1304	88.3744	90.5286	82.9846	77.9855	86.8428	72.1348	60.7877	87.2545	74.4377	-0.229196	0.0705131
YML022W	APT1	213.731	259.332	193.66	233.609	69.1634	92.4298	65.051	61.728	225.083	72.0931	-1.64253	0.000618402
YDR441C	APT2	46.1388	43.8206	37.7556	45.9166	61.3714	68.3354	53.5524	52.0879	43.4079	58.8368	0.438761	0.0259448
YNL065W	AQR1	121.227	94.5659	152.897	98.4757	18.9937	13.0171	12.3733	13.1227	116.791	14.3767	-3.02213	0.00472628
YPR192W	AQY1	15.2575	7.43556	14.1701	7.62398	106.308	40.081	91.1394	113.18	11.1218	87.6771	2.97881	0.0166495
YLL052C	AQY2	10.1835	43.3164	7.35227	10.0992	6.39481	22.7201	4.78296	6.41049	17.7378	10.0771	-0.815751	0.174333
YFL054C	AQY3	11.225	8.5955	13.0911	9.87521	65.7829	59.504	79.4518	84.9693	10.6967	72.427	2.75936	0.00155078
YBR149W	ARA1	383.44	168.508	396.421	269.699	1122.28	1088.45	1155.79	1230.27	304.517	1149.2	1.91603	0.00063118
YMR041C	ARA2	28.2334	22.4863	28.8993	22.9165	108.597	85.6747	100.483	102.591	25.6339	99.3364	1.95427	0.000357174
YER036C	ARB1	320.685	278.761	284.663	313.356	112.233	118.716	95.7949	100.657	299.366	106.85	-1.48632	0.000527156
YGL105W	ARC1	409.712	421.325	389.096	429.485	188.304	220.474	187.378	178.02	412.404	193.544	-1.0914	0.000347206
YIL062C	ARC15	289.968	273.115	325.048	227.398	400.849	474.012	414.301	404.522	278.882	423.421	0.602437	0.0121081
YLR370C	ARC18	261.17	217.507	252.821	222.337	343.434	375.488	342.079	344.846	238.459	351.462	0.559628	0.00738064
YKL013C	ARC19	254.551	231.397	255.492	215.442	369.572	426.928	359.791	337.068	239.22	373.34	0.642148	0.00754386
YNR035C	ARC35	273.692	241.815	277.868	235.62	359.68	419.193	350.925	344.198	257.249	368.499	0.518497	0.01732
YBR234C	ARC40	228.444	202.103	232.167	206.462	198.031	244.407	203.767	207.525	217.294	213.432	-0.0258685	0.834783
YHR013C	ARD1	103.75	107.022	98.9579	108.427	41.1337	54.7224	47.547	45.0023	104.539	47.1013	-1.1502	0.000388633
YCR048W	ARE1	27.316	32.8519	30.698	31.4133	17.3663	21.3691	20.417	18.2954	30.5698	19.362	-0.658883	0.000568547
YNR019W	ARE2	66.3848	55.787	65.2266	56.3435	44.1253	46.1758	44.0681	47.6704	60.9355	45.5099	-0.421102	0.0240493
YDL192W	ARF1	827.718	909.62	856.194	796.922	210.748	352.908	182.057	167.717	847.614	228.357	-1.89211	0.000130901
YDL137W	ARF2	919.858	798.852	959.444	760.829	1389.63	1417.06	1252.66	1309.65	859.746	1342.25	0.642671	0.00625684
YOR094W	ARF3	67.9938	64.2625	67.663	62.4802	57.1063	80.2509	60.6124	57.7696	65.5999	63.9348	-0.0370917	0.800077
YOL058W	ARG1	45.0851	196.236	43.2375	45.3585	48.9383	81.211	42.0274	45.0039	82.4793	54.2951	-0.603208	0.402345
YJL071W	ARG2	24.821	24.7658	23.9161	24.198	21.0865	26.894	23.7312	22.131	24.4252	23.4607	-0.0581273	0.49978
YJL088W	ARG3	6.45323	55.0875	5.71212	8.04069	23.0152	25.589	32.2497	26.0978	18.8234	26.7379	0.506361	0.576273
YHR018C	ARG4	105.338	196.81	115.486	105.897	88.2873	92.8517	80.2224	75.3461	130.883	84.1769	-0.636779	0.0959772
YER069W	ARG5,6	21.2485	51.9357	24.8271	22.9167	26.0538	28.7042	30.5487	28.5995	30.232	28.4765	-0.0863021	0.82218
YMR062C	ARG7	65.5353	94.7002	60.4508	67.3497	51.1052	58.7635	50.9185	49.5318	72.009	52.5797	-0.45367	0.0432972
YOL140W	ARG8	26.0545	40.6428	24.0759	26.8354	26.7149	36.0251	29.5574	26.5993	29.4021	29.7242	0.0157151	0.886283
YMR042W	ARG80	50.7116	46.1522	53.7261	48.362	40.3309	56.0724	46.9146	41.7846	49.738	46.2756	-0.104095	0.501591
YML099C	ARG81	23.1422	19.9638	22.8009	22.842	20.6056	24.2606	22.1791	22.0751	22.1872	22.2801	0.00602647	0.953513
YDR173C	ARG82	19.9485	15.8009	19.3367	18.1798	34.0437	35.948	31.3811	26.5743	18.3165	31.9868	0.804334	0.011492
YDR376W	ARH1	43.5601	39.3455	43.5822	39.5783	48.4898	67.0018	54.1826	48.0646	41.5165	54.4347	0.390841	0.0833588
YGL157W	ARI1	214.019	173.132	195.448	162.078	6.73194	11.6859	6.40594	6.00196	186.169	7.70643	-4.59441	0.000662816
YNL020C	ARK1	30.1437	28.0195	26.4073	26.4008	22.3231	26.6819	21.6896	22.5619	27.7428	23.3141	-0.25091	0.045416
YBR164C	ARL1	178.758	170.294	176.058	151.066	93.0327	124.466	92.8906	83.1893	169.044	98.3946	-0.780747	0.00453648
YPL051W	ARL3	43.7096	44.2078	51.8595	33.8517	44.6917	42.3766	36.4256	31.2209	43.4072	38.6787	-0.166393	0.286008
YHL040C	ARN1	15.1672	16.7822	14.0605	15.9876	26.7992	26.0393	23.9009	24.94	15.4994	25.4198	0.713745	0.00048038
YHL047C	ARN2	14.3452	14.6236	15.2602	13.0494	68.2549	48.2554	65.9029	55.3089	14.3196	59.4305	2.05321	0.00217606
YDR127W	ARO1	42.2179	47.3709	42.9002	50.648	27.2731	38.3593	29.7871	28.8777	45.7842	31.0743	-0.559129	0.0116549
YDR380W	ARO10	15.9753	11.9795	15.6103	15.1659	918.605	339.93	754.151	881.474	14.6828	723.54	5.62288	0.0125762
YGL148W	ARO2	256.801	330.004	246.362	329.553	59.0487	81.073	51.8638	52.2846	290.68	61.0675	-2.25095	0.00145892
YDR035W	ARO3	178.451	176.433	178.631	169.306	110.338	135.194	109.07	102.407	175.705	114.252	-0.620935	0.00281233
YBR249C	ARO4	276.002	382.825	240.41	375.841	54.1035	86.6925	51.4253	52.2981	318.769	61.1298	-2.38256	0.00378129
YPR060C	ARO7	83.8258	83.8116	78.0817	76.8508	11.1299	20.4335	9.44884	7.66117	80.6425	12.1684	-2.72841	4.86335e-05
YGL202W	ARO8	265.319	294.23	252.652	289.424	65.4978	126.491	74.0257	69.4588	275.406	83.8683	-1.71536	0.000481297
YDR421W	ARO80	10.7685	9.76652	11.7451	10.7073	30.5514	26.223	32.223	33.088	10.7469	30.5213	1.5059	0.000529502
YHR137W	ARO9	20.6725	6.70335	18.6132	17.7826	444.364	281.42	441.606	446.62	15.9429	403.502	4.66159	0.00195319
YHR129C	ARP1	17.7632	15.3616	19.4268	17.6993	14.3174	17.9542	14.4564	12.9782	17.5627	14.9266	-0.234636	0.234095
YDR106W	ARP10	3.15174	3.54372	3.20542	3.47069	6.70828	5.18469	4.47832	4.27324	3.34289	5.16113	0.626591	0.0572645
YDL029W	ARP2	210.606	176.93	217.74	188.877	217.397	266.807	218.196	214.081	198.538	229.12	0.206688	0.231677
YJR065C	ARP3	209.216	191.702	207.426	199.914	237.083	279.636	251.106	264.768	202.065	258.148	0.353384	0.0231409
YJL081C	ARP4	87.9098	85.0214	88.2792	86.9915	79.3747	95.6108	79.4538	82.2662	87.0505	84.1764	-0.0484368	0.575141
YNL059C	ARP5	52.341	49.088	53.1258	51.0269	45.3077	52.9785	47.4853	46.0964	51.3954	47.967	-0.0995985	0.260537
YLR085C	ARP6	36.1679	34.3242	35.1834	34.8617	40.1641	44.9534	40.1118	38.8324	35.1343	41.0154	0.223286	0.0347663
YPR034W	ARP7	81.0615	98.9295	86.1929	88.6568	42.4408	51.5396	40.9563	42.5718	88.7102	44.3771	-0.999283	0.00018778
YOR141C	ARP8	33.461	30.6303	34.376	35.4383	44.9764	46.3226	46.7851	42.3302	33.4764	45.1036	0.430097	0.00771751
YMR033W	ARP9	83.4126	83.9654	87.361	82.1646	44.3686	56.6533	40.0617	34.7309	84.2259	43.9536	-0.938282	0.00343382
YPR199C	ARR1	53.9442	46.9764	57.4358	46.9729	74.7909	83.5333	72.8411	70.4912	51.3323	75.4141	0.554967	0.0126686
YPR200C	ARR2	12.1461	10.1042	11.1951	8.68858	17.2965	15.7177	15.2021	12.9032	10.5335	15.2799	0.536649	0.00111725
YPR201W	ARR3	6.19232	5.16071	6.08308	4.9546	15.9491	11.1249	14.8485	14.8849	5.59768	14.2019	1.34318	0.00256133
YLR392C	ART10	20.7323	19.9835	20.265	18.7801	57.3016	58.1096	54.5201	49.0845	19.9402	54.754	1.45728	0.000254814
YGR068C	ART5	16.192	16.5408	15.3741	16.9506	15.078	20.0373	15.4391	15.3648	16.2644	16.4798	0.0189833	0.86306
YLR242C	ARV1	18.167	18.7441	19.2334	15.4814	17.3793	19.2253	14.0573	13.4416	17.9065	16.0259	-0.160078	0.218853
YDR101C	ARX1	103.283	68.477	94.9169	109.232	10.3729	13.132	9.61428	9.07515	93.9772	10.5486	-3.15526	0.00344502
YPR085C	ASA1	23.299	20.5065	23.8707	20.1687	25.7426	26.608	24.8843	24.4463	21.9612	25.4203	0.211023	0.0521002
YMR116C	ASC1	1245.3	1569.05	1167.47	1664.18	111.838	216.836	94.4482	102.778	1411.5	131.475	-3.42437	0.00141213
YOR058C	ASE1	12.4764	15.5415	13.9767	13.0132	12.9635	14.7076	13.7467	12.0259	13.7519	13.3609	-0.0416163	0.327757
YJL115W	ASF1	126.872	99.8142	121.124	113.269	38.7084	53.641	32.8202	30.7889	115.27	38.9896	-1.56385	0.00485037
YDL197C	ASF2	33.3769	32.1768	33.314	37.2955	54.6504	51.0021	55.4741	62.7159	34.0408	55.9606	0.717147	0.00052335
YIL130W	ASG1	21.8316	23.5836	24.1051	18.1061	19.7304	20.1837	18.1402	15.2526	21.9066	18.3267	-0.257417	0.0235764
YJL170C	ASG7	31.2567	39.5969	29.5762	33.7091	45.8857	54.7695	45.5733	47.5977	33.5347	48.4566	0.531036	5.81607e-05
YKL185W	ASH1	116.57	92.1923	118.933	99.6773	114.575	121.68	85.9399	80.4579	106.843	100.663	-0.0859581	0.677673
YMR119W	ASI1	31.6376	37.4886	35.0273	33.1587	41.2113	41.9078	38.069	37.5077	34.328	39.6739	0.208804	0.0342526
YNL159C	ASI2	34.7889	33.1526	34.4461	29.4818	63.3545	59.1622	65.9556	61.9589	32.9673	62.6078	0.925304	0.000265842
YNL008C	ASI3	36.2257	35.9319	36.6548	36.505	43.6167	49.1332	42.5761	39.0907	36.3293	43.6042	0.263331	0.0463537
YKL052C	ASK1	64.1991	66.8797	72.5731	51.4183	52.365	58.8003	44.3879	44.084	63.7675	49.9093	-0.353514	0.0655344
YGR097W	ASK10	21.1841	18.4221	21.1639	18.1137	13.9742	15.2044	13.9977	13.0399	19.7209	14.0541	-0.488743	0.00960883
YDL088C	ASM4	48.2724	48.6368	45.992	45.5069	56.2323	65.8504	57.7509	55.4476	47.102	58.8203	0.320525	0.00976412
YPR145W	ASN1	111.191	185.241	123.192	106.776	93.0857	131.689	73.0131	60.7048	131.6	89.6231	-0.554216	0.0139624
YGR124W	ASN2	344.387	355.452	310.397	356.11	103.048	150.625	88.569	84.3553	341.587	106.649	-1.67938	0.00049704
YDR321W	ASP1	96.2802	116.594	84.1369	123.147	18.9589	24.8069	16.186	15.3356	105.04	18.8218	-2.48045	0.00219198
YLR155C	ASP3-1	95.5064	103.33	104.137	92.2633	181.328	193.855	172.547	186.123	98.8092	183.463	0.892774	0.000648724
YLR157C	ASP3-2	95.5064	103.33	104.137	92.2633	181.328	193.855	172.547	186.123	98.8092	183.463	0.892774	0.000648724
YLR158C	ASP3-3	95.5064	103.33	104.137	92.2633	181.328	193.855	172.547	186.123	98.8092	183.463	0.892774	0.000648724
YLR160C	ASP3-4	95.5064	103.33	104.137	92.2633	181.328	193.855	172.547	186.123	98.8092	183.463	0.892774	0.000648724
YPR093C	ASR1	18.9548	18.9298	21.1109	16.5519	53.4765	55.9765	53.4271	56.5351	18.8868	54.8538	1.53821	0.000211729
YBL069W	AST1	75.8069	60.1789	77.1005	61.8731	11.3125	14.7082	12.5455	10.6428	68.7399	12.3022	-2.48222	0.00133429
YER101C	AST2	21.081	15.3511	21.4517	18.5202	72.7221	62.7909	77.55	73.6777	19.101	71.6852	1.90803	0.000114467
YDR184C	ATC1	100.286	69.9801	90.411	91.823	7.95814	10.4554	6.42311	6.49281	88.125	7.83236	-3.49203	0.00152015
YGL017W	ATE1	28.9255	22.9453	26.683	23.3076	33.1424	30.9571	33.2234	33.6697	25.4654	32.7482	0.362878	0.0109951
YOR377W	ATF1	19.5942	25.5809	20.7078	19.7437	37.1067	39.6674	41.9086	39.3998	21.4066	39.5206	0.884547	0.00132274
YGR177C	ATF2	23.0072	34.4655	20.9062	21.8887	4.22383	4.73319	3.1694	2.69938	25.0669	3.70645	-2.75767	0.00471149
YGL180W	ATG1	9.49076	8.40736	9.93095	6.5011	18.3642	14.8301	21.0136	19.9659	8.58254	18.5434	1.11143	0.00704496
YLL042C	ATG10	8.66616	7.8667	9.76761	9.05807	13.0376	17.5643	13.5565	11.4696	8.83963	13.907	0.653753	0.0503752
YPR049C	ATG11	12.1626	7.34413	12.2929	11.1663	25.7814	21.6007	28.5839	28.223	10.7415	26.0472	1.27794	0.000330347
YBR217W	ATG12	29.9288	27.433	30.5995	24.2193	47.5017	45.6395	44.0844	40.4072	28.0451	44.4082	0.663075	0.000570729
YPR185W	ATG13	26.4663	24.4106	29.0885	25.8557	26.3729	29.8473	27.7976	25.8404	26.4553	27.4645	0.0540152	0.550327
YBR128C	ATG14	9.74756	10.7969	11.1856	8.86841	34.9626	25.6249	32.2264	34.0338	10.1496	31.7119	1.6436	0.00308556
YCR068W	ATG15	20.886	22.0982	23.3468	20.861	60.1558	57.4492	61.2889	62.833	21.798	60.4317	1.47111	9.97261e-05
YMR159C	ATG16	9.05054	6.52116	10.362	7.05535	25.7441	20.5642	26.1799	26.1891	8.24726	24.6693	1.58073	0.000582266
YLR423C	ATG17	14.9981	17.3255	15.9569	12.2617	37.9435	37.1555	41.0761	35.3747	15.1355	37.8875	1.32378	0.000241819
YFR021W	ATG18	31.8909	29.6972	32.663	31.17	33.1297	31.6051	31.853	33.5876	31.3553	32.5438	0.0536768	0.192049
YOL082W	ATG19	83.6344	76.7384	99.5253	56.38	223.295	190.522	236.782	224.136	79.0695	218.684	1.46765	0.00106868
YNL242W	ATG2	5.27044	6.4488	6.50095	5.32255	12.1682	14.3366	14.0002	12.324	5.88568	13.2073	1.16605	6.80405e-05
YDL113C	ATG20	23.2047	19.8284	23.9153	17.4532	59.1137	59.8773	64.5827	58.0867	21.1004	60.4151	1.51764	5.41809e-05
YPL100W	ATG21	34.1554	31.8456	34.0281	32.623	68.9014	67.481	73.9787	67.8837	33.163	69.5612	1.06871	7.83449e-05
YCL038C	ATG22	30.9338	21.153	31.1946	22.6283	55.4879	65.5568	57.2017	51.6814	26.4774	57.4819	1.11835	0.00652041
YLR431C	ATG23	19.2438	14.7763	21.4816	11.7265	28.8078	27.2005	29.5913	27.3606	16.8071	28.2401	0.748676	0.0062981
YLR189C	ATG26	18.4734	18.9997	19.698	19.9421	32.6559	32.2365	37.5285	35.349	19.2783	34.4425	0.837211	0.000610893
YJL178C	ATG27	145.628	141.739	137.626	154.434	104.532	110.17	96.2966	97.5865	144.857	102.146	-0.50399	0.00384524
YPL166W	ATG29	13.9038	11.4095	12.8046	9.04997	47.7904	39.4439	46.2263	47.6149	11.792	45.2689	1.94072	0.00057886
YNR007C	ATG3	28.5228	27.1677	31.2983	28.1156	96.9823	95.5194	104.911	99.7924	28.7761	99.3013	1.78694	1.33595e-05
YDR022C	ATG31	42.9384	28.7491	47.7797	35.3781	113.087	88.7076	107.666	110.147	38.7113	104.902	1.43821	0.000393251
YIL146C	ATG32	15.4025	11.3519	15.0656	14.0221	40.3691	34.9659	39.7525	38.558	13.9605	38.4114	1.46018	3.78779e-06
YLR356W	ATG33	136.027	78.8941	150.11	92.1616	550.322	351.831	552.636	590.724	114.298	511.378	2.16159	0.00339097
YOL083W	ATG34	32.2214	13.4621	32.9663	20.2591	232.341	140.751	234.449	248.233	24.7272	213.943	3.11306	0.00313925
YJL185C	ATG36	26.8536	15.7733	25.6969	20.5514	205.002	169.022	195.849	227.633	22.2188	199.376	3.16564	0.00055577
YLR211C	ATG38	28.0485	23.5295	30.9614	23.394	90.1486	76.7678	82.3851	70.4989	26.4834	79.9501	1.59401	0.000446314
YLR312C	ATG39	5.2971	4.24951	6.24398	5.46892	181.993	169.108	193.54	189.935	5.31488	183.644	5.11073	4.90029e-05
YNL223W	ATG4	15.6683	14.9089	15.2028	13.5512	40.252	36.9112	42.113	40.8754	14.8328	40.0379	1.43258	0.000251752
YOR152C	ATG40	22.9225	12.9419	22.1632	19.6901	122.138	94.1363	111.909	112.417	19.4294	110.15	2.50316	0.000153623
YPL250C	ATG41	20.3908	166.685	36.1571	17.391	55.6895	31.0371	45.8937	64.1511	60.156	49.1928	-0.290259	0.812162
YPL149W	ATG5	54.6046	31.9496	54.4075	35.2598	51.603	54.7498	46.1393	43.7122	44.0554	49.0511	0.154967	0.520568
YHR171W	ATG7	10.5752	11.5648	11.2841	8.55166	32.7611	27.0689	32.2375	30.4839	10.4939	30.6379	1.54576	0.00102027
YBL078C	ATG8	61.5377	44.9071	71.6962	33.9262	396.779	283.429	389.002	362.39	53.0168	357.9	2.75504	0.000861003
YDL149W	ATG9	8.62495	7.15354	9.30884	7.30924	28.2787	21.6747	28.5772	29.5345	8.09914	27.0163	1.73799	0.00131414
YPR026W	ATH1	9.40591	7.65801	9.86608	7.62007	88.3079	79.0407	100.597	104.882	8.63752	93.2069	3.43175	0.00070312
YMR301C	ATM1	40.0537	35.0858	39.1847	47.7586	22.3409	26.5111	22.2988	20.764	40.5207	22.9787	-0.818362	0.0186739
YNR002C	ATO2	15.1161	13.1824	15.6919	10.5872	365.068	372.06	300.61	291.729	13.6444	332.367	4.6064	0.000595248
YDR384C	ATO3	35.2607	28.0659	25.9165	38.2978	962.115	698.297	1066.57	911.366	31.8852	909.587	4.83425	0.00147544
YBL099W	ATP1	311.273	266.801	340.903	316.459	1508.72	1853.89	1459.18	1412.93	308.859	1558.68	2.3353	0.00164563
YLR393W	ATP10	19.5932	18.6455	20.9567	18.3149	33.7522	43.0852	37.0786	32.6446	19.3776	36.6401	0.919037	0.00576065
YNL315C	ATP11	97.7876	67.8597	106.714	74.8222	163.999	233.386	167.359	158.1	86.7959	180.711	1.05799	0.0308009
YJL180C	ATP12	58.5551	39.6238	63.6935	43.6532	66.0188	84.7828	67.1585	61.3114	51.3814	69.8179	0.44235	0.144525
YLR295C	ATP14	399.348	350.274	394.725	397.208	1564.55	1956.66	1802.43	1678.6	385.389	1750.56	2.18343	0.000717439
YPL271W	ATP15	879.959	838.663	983.422	868.817	4725.93	5149.61	4460.56	4850.03	892.715	4796.53	2.42572	0.000188997
YDL004W	ATP16	291.166	243.134	353.589	253.692	1470.8	1802.11	1416.31	1236.28	285.395	1481.37	2.3759	0.00257135
YDR377W	ATP17	250.66	229.164	296.206	233.305	1312.63	1418.4	1284.38	1170.97	252.334	1296.6	2.36132	0.000313007
YML081C-A	ATP18	751.912	547.233	768.29	706.449	3210.07	3652.03	3158.95	3244.69	693.471	3316.43	2.25773	0.000525971
YOL077W-A	ATP19	474.599	334.234	498.581	377.223	1477.88	2012.17	1755.96	1472.41	421.159	1679.61	1.99568	0.00350878
YJR121W	ATP2	600.06	528.412	654.485	625.914	2212.99	3106.45	2300.48	2241.6	602.218	2465.38	2.03345	0.00436179
YPR020W	ATP20	187.2	155.379	205.596	171.697	963.581	1239.89	1002.72	789.553	179.968	998.936	2.47265	0.00350253
YDR350C	ATP22	31.9211	26.5966	29.8382	25.8252	41.7723	44.6485	43.0746	39.4283	28.5453	42.2309	0.565048	0.00388609
YNR020C	ATP23	43.733	32.319	46.1419	33.4576	36.8519	50.8601	33.9354	28.0165	38.9129	37.416	-0.0565932	0.840722
YMR098C	ATP25	31.2886	24.5213	29.8329	27.7958	43.8515	56.1825	53.4828	49.1068	28.3596	50.6559	0.836891	0.0108413
YBR039W	ATP3	304.251	276.374	329.209	315.419	1432.07	1607.41	1381.59	1392.16	306.313	1453.31	2.24626	0.000367149
YPL078C	ATP4	333.859	267.61	355.669	282.491	1392.34	1543.74	1393.38	1308.2	309.907	1409.41	2.18519	0.000341727
YDR298C	ATP5	313.618	281.673	326.812	286.188	1326.53	1637.72	1447.61	1303.06	302.073	1428.73	2.24177	0.000788096
Q0085	ATP6	0	0.0483973	0.0504162	0.0691781	0.0896246	0.0539386	0.0351352	0.0700325	0.0419979	0.0621827	0.566197	0.454783
YKL016C	ATP7	354.586	327.012	380.878	354.115	1934.59	2266.21	1837.22	1869.76	354.148	1976.94	2.48085	0.000647731
Q0080	ATP8	0	0	0	0	0	0	0	0	0	0	0	nan
YML116W	ATR1	20.5052	14.2533	21.7607	15.7198	16.3009	14.9629	13.7188	13.4418	18.0598	14.6061	-0.306207	0.156095
YAL020C	ATS1	29.9019	25.7	31.9117	25.1435	40.2151	44.1128	36.9275	41.2912	28.1643	40.6367	0.528915	0.0256325
YNL259C	ATX1	73.5341	58.7174	88.6639	67.5672	134.16	165.531	103.663	96.4638	72.1206	124.954	0.792918	0.0808098
YOR079C	ATX2	40.7652	41.0179	40.911	36.6298	13.4714	16.3349	9.7307	8.21675	39.831	11.9384	-1.73828	0.00024575
YFL010W-A	AUA1	192.691	187.771	209.582	185.083	125.022	157.28	109.76	100.911	193.782	123.243	-0.652924	0.0177877
YKL004W	AUR1	96.1401	90.8242	91.1751	106.589	50.7541	63.8715	51.5063	49.1809	96.1821	53.8282	-0.837406	0.00679778
YOR011W	AUS1	6.13176	8.2062	7.6423	7.12222	4.33428	5.51155	4.28408	4.02002	7.27562	4.53748	-0.681178	0.00406823
YLR114C	AVL9	40.2062	45.1118	43.8633	42.3747	27.498	32.0968	28.9211	26.725	42.889	28.8102	-0.574027	0.000292395
YOL078W	AVO1	10.9871	9.31388	11.2091	9.63515	8.50012	10.4427	9.20248	7.95921	10.2863	9.02613	-0.188546	0.219149
YMR068W	AVO2	16.5226	17.1173	16.062	13.2114	30.9822	28.826	34.0432	35.9455	15.7283	32.4492	1.04482	0.00592529
YJR001W	AVT1	84.1652	80.7439	82.2248	84.7447	46.5135	69.0061	46.1939	44.5129	82.9697	51.5566	-0.686427	0.0177191
YEL064C	AVT2	13.8016	13.9602	13.5373	14.5734	15.724	19.0357	13.6983	15.2139	13.9681	15.918	0.188518	0.176171
YKL146W	AVT3	41.4173	37.662	42.1919	39.4007	194.515	208.826	206.448	198.505	40.168	202.073	2.33076	2.92939e-05
YNL101W	AVT4	44.2168	44.6602	42.2605	44.2286	50.724	62.3752	46.1383	47.3031	43.8415	51.6352	0.236056	0.104913
YBL089W	AVT5	23.5771	22.1598	24.2198	20.942	25.9205	33.3473	24.8814	23.8129	22.7247	26.9905	0.248193	0.167731
YER119C	AVT6	52.199	44.4754	53.5073	42.8643	140.507	127.683	135.231	150.057	48.2615	138.369	1.51958	0.000599525
YIL088C	AVT7	95.4353	61.6612	104.602	74.4902	145.664	154.845	136.297	131.701	84.0472	142.127	0.757907	0.0203787
YPR122W	AXL1	26.5572	30.2032	26.3673	25.3271	21.3778	22.3111	22.142	21.5591	27.1137	21.8475	-0.311554	0.0106903
YIL140W	AXL2	47.6792	45.2967	44.0693	59.1149	12.3172	17.8176	11.5183	11.1649	49.04	13.2045	-1.89293	0.00375752
YIL124W	AYR1	155.415	98.2274	161.894	134.473	301.482	263.593	279.333	298.994	137.502	285.851	1.0558	0.000935809
YLL063C	AYT1	10.2403	10.3526	10.5561	10.2578	17.6477	17.1941	15.3313	16.1943	10.3517	16.5919	0.680607	0.00167088
YOR113W	AZF1	15.5301	15.5428	16.6931	14.9299	41.0683	38.9313	48.515	46.6524	15.674	43.7918	1.48229	0.000972382
YGR224W	AZR1	10.6546	10.3974	11.368	10.1105	11.9965	11.911	11.9748	11.9063	10.6326	11.9472	0.168169	0.0139686
YOR134W	BAG7	24.5958	3.47793	20.0652	7.8583	27.6636	24.1792	22.4343	22.8075	13.9993	24.2711	0.793887	0.107599
YBR068C	BAP2	100.629	129.961	91.3224	126.417	292.73	284.174	301.218	311.165	112.082	297.322	1.40747	0.000535565
YDR046C	BAP3	102.785	122.674	115.607	93.0228	83.9111	108.745	63.1463	59.4394	108.522	78.8105	-0.461531	0.0414588
YIL015W	BAR1	145.301	155.47	145.113	136.101	42.0161	62.5289	37.3329	46.5246	145.496	47.1006	-1.62716	0.000179883
YKR099W	BAS1	32.4893	19.5579	30.7214	27.0614	10.0083	10.8288	9.95053	9.31503	27.4575	10.0257	-1.4535	0.0107409
YHR208W	BAT1	405.695	1003.08	421.676	484.673	73.3373	125.893	67.5657	65.976	578.781	83.193	-2.79848	0.0308095
YJR148W	BAT2	65.5397	61.4408	66.911	47.2226	1218.44	1545.83	1343.44	1306.32	60.2785	1353.51	4.48891	0.000336291
YJL020C	BBC1	38.0857	36.2085	41.0027	38.3284	97.2499	103.718	119.07	115.275	38.4063	108.828	1.50264	0.000543799
YPL255W	BBP1	26.7656	25.5738	26.5969	26.6614	7.77512	10.9956	7.86039	6.81893	26.3994	8.36251	-1.6585	0.000603391
YHR040W	BCD1	48.9013	29.7325	44.397	45.6179	19.8635	20.8263	19.4917	21.7607	42.1622	20.4855	-1.04134	0.0160415
YMR237W	BCH1	55.8186	53.0552	55.1837	58.2834	51.0296	67.9386	59.2804	56.9029	55.5852	58.7879	0.0808172	0.510633
YKR027W	BCH2	22.5612	23.414	22.0914	22.5697	13.0931	18.7207	13.3954	13.0777	22.6591	14.5717	-0.636917	0.00585403
YJL095W	BCK1	12.2212	10.5385	12.4955	12.5514	8.53045	10.8025	9.12792	8.29243	11.9517	9.18832	-0.379336	0.0741712
YER167W	BCK2	25.9598	22.6734	26.3392	23.313	26.3705	28.5631	27.319	25.9615	24.5713	27.0535	0.138839	0.137154
YDR361C	BCP1	108.144	79.7557	91.2264	120.891	33.0689	34.2302	29.4126	29.8373	100.004	31.6373	-1.66037	0.00583489
YDR375C	BCS1	44.0371	35.9423	47.7237	36.9499	48.1417	65.4839	48.2721	45.6689	41.1632	51.8916	0.334146	0.196901
YIL033C	BCY1	216.628	171.578	213.533	183.938	527.08	478.376	538.575	587.182	196.419	532.803	1.43967	0.000660881
YLR399C	BDF1	57.5987	85.447	66.1898	61.0374	40.468	50.7614	42.4451	39.3279	67.5682	43.2506	-0.643625	0.00728973
YDL070W	BDF2	118.745	132.045	145.98	106.206	65.8019	90.074	54.0524	46.9279	125.744	64.2141	-0.969529	0.0105695
YAL060W	BDH1	179.832	63.601	219.711	155.333	531.828	867.318	614.482	613.127	154.619	656.689	2.08649	0.0164443
YAL061W	BDH2	47.7178	13.6963	45.4173	31.7148	270.602	254.635	256.82	300.984	34.6365	270.76	2.96665	0.000332492
YNL039W	BDP1	49.4265	46.217	50.3986	47.2056	39.7623	44.9208	42.4128	40.2536	48.3119	41.8374	-0.207587	0.0375898
YOL164W	BDS1	15.8395	17.6729	18.0479	13.3937	18.6876	20.3287	18.8399	17.7234	16.2385	18.8949	0.218579	0.0351837
YBR200W	BEM1	40.0872	34.9388	39.4187	31.6748	61.2511	67.1828	61.2296	53.8184	36.5299	60.8705	0.736666	0.00270584
YER155C	BEM2	26.487	28.5765	27.7554	28.6905	17.471	21.0618	17.7303	16.4553	27.8773	18.1796	-0.616773	0.00226527
YPL115C	BEM3	18.2306	21.8817	20.1408	22.6656	10.0957	14.092	11.2497	10.4132	20.7297	11.4627	-0.854757	0.00282818
YPL161C	BEM4	20.5662	21.3958	21.0487	17.9208	23.9877	30.9978	24.8054	21.5569	20.2329	25.3369	0.324542	0.0424409
YLR412W	BER1	83.6709	74.5852	82.1202	72.4467	54.5799	66.0876	49.0659	51.6978	78.2057	55.3578	-0.498488	0.0244817
YIL004C	BET1	72.773	64.3587	73.5272	67.2407	76.4647	92.8239	76.233	71.553	69.4749	79.2686	0.190259	0.214133
YPR176C	BET2	55.0632	56.7207	56.5931	50.1769	56.8215	71.5697	58.9952	57.5376	54.6385	61.231	0.164345	0.117291
YKR068C	BET3	147.07	146.898	150.76	127.844	130.81	147.55	126.591	120.055	143.143	131.251	-0.125123	0.112935
YJL031C	BET4	54.8504	56.7848	65.3466	40.6819	65.4444	70.8049	62.218	53.7896	54.4159	63.0642	0.212793	0.118851
YML077W	BET5	85.9462	98.7183	96.6703	75.4851	44.4172	46.0532	33.634	29.41	89.205	38.3786	-1.21682	0.00165788
YJR053W	BFA1	6.44684	8.82323	7.42347	7.33632	2.59079	4.10561	3.12509	2.52306	7.50746	3.08614	-1.28252	0.000266018
YOR198C	BFR1	347.987	319.45	342.284	324.717	75.0321	156.864	79.9832	74.4136	333.61	96.5732	-1.78847	0.00255895
YDR299W	BFR2	89.455	61.8946	81.7116	92.1209	12.1012	13.0667	11.5035	10.0436	81.2955	11.6788	-2.79929	0.00249131
YGR282C	BGL2	1137.59	1214.38	1198.23	1177.53	517.98	877.098	521.457	502.148	1181.93	604.671	-0.966926	0.00570538
Q0110	BI2	0	0.0107382	0	0	0	0.011472	0.0694864	0.0412712	0.00268455	0.0305574	3.50877	0.197521
Q0115	BI3	0	0	0	0	0	0.0106765	0.0279988	0	0	0.00966883	0	0.239601
Q0120	BI4	0.0178941	0	0	0.00870825	0.0588533	0.0454858	0.0535316	0.0134137	0.00665059	0.0428211	2.68677	0.0441457
YHR101C	BIG1	23.2798	19.3158	23.1957	22.7074	36.7185	39.4533	37.6862	38.1145	22.1247	37.9931	0.780082	0.00173033
YCL029C	BIK1	36.5325	29.5999	36.8857	35.4176	27.4884	30.3466	25.7786	25.9783	34.6089	27.398	-0.337075	0.0750044
YOR304C-A	BIL1	81.876	81.9028	78.1402	78.237	66.2574	72.3613	64.0675	61.4887	80.039	66.0437	-0.277282	0.00304804
YER016W	BIM1	69.5136	74.0732	72.9161	71.6842	21.3067	36.9447	23.0889	21.4287	72.0468	25.6923	-1.4876	0.000653376
YGR286C	BIO2	190.778	154.255	140.867	246.713	40.6064	67.5504	27.3354	28.7088	183.153	41.0502	-2.15759	0.015433
YNR058W	BIO3	37.7088	23.8023	31.6679	61.7811	12.0819	12.1001	11.7867	10.6362	38.74	11.6512	-1.73334	0.0500065
YNR057C	BIO4	34.9177	25.6797	30.0323	49.374	18.9034	15.0934	18.5847	18.2514	35.0009	17.7082	-0.982973	0.035945
YNR056C	BIO5	11.509	9.67259	9.10454	20.1176	9.70321	12.0479	10.2099	10.7965	12.6009	10.6894	-0.237353	0.518484
YJR089W	BIR1	18.7577	15.5845	19.882	16.6809	18.5676	22.058	20.0505	18.1403	17.7263	19.7041	0.152606	0.28919
YBR270C	BIT2	14.9079	11.8119	15.3845	13.5059	22.8259	18.6183	23.4494	25.5829	13.9025	22.6191	0.702194	0.00482175
YJL058C	BIT61	14.0583	12.2887	13.5247	13.6911	8.81301	10.2819	8.21541	7.72744	13.3907	8.75944	-0.612321	0.013781
YKL061W	BLI1	46.2638	33.701	49.9376	38.8167	115.831	134.466	118.52	93.9969	42.1798	115.703	1.45581	0.00470034
YFL007W	BLM10	27.0952	20.3069	27.314	25.3782	45.3812	33.6186	49.9405	50.0553	25.0236	44.7489	0.838564	0.00433656
YLR408C	BLS1	30.7882	28.6089	33.784	24.6682	37.2357	35.7141	35.4844	33.772	29.4623	35.5515	0.271041	0.0302625
YER177W	BMH1	1824.46	1467.26	1955.22	1558.8	1091.93	1198.91	926.101	940.161	1701.43	1039.28	-0.711174	0.0244488
YDR099W	BMH2	536.995	429.599	543.295	449.118	895.868	875.681	901.587	842.33	489.752	878.866	0.843593	0.000327208
YPL217C	BMS1	39.2695	27.3145	38.4628	44.8938	11.3051	12.23	12.0711	11.0031	37.4851	11.6523	-1.6857	0.00716129
YBR141C	BMT2	28.7564	19.4106	29.3586	23.9912	12.8435	14.8407	10.6874	11.4271	25.3792	12.4497	-1.02754	0.0241057
YIL096C	BMT5	29.6147	16.3367	28.3257	27	10.7777	10.5802	8.82883	6.71463	25.3193	9.22534	-1.45656	0.0187189
YLR063W	BMT6	31.806	19.3644	29.3487	32.8023	5.40062	5.9625	4.86903	4.71977	28.3303	5.23798	-2.43527	0.00605942
YJR025C	BNA1	224.994	149.722	208.25	203.455	212.659	226.883	221.955	219.94	196.605	220.359	0.164556	0.298785
YJR078W	BNA2	11.5817	4.39486	12.924	9.82104	18.5698	11.3631	17.6315	15.8636	9.6804	15.857	0.711981	0.00141137
YJL060W	BNA3	66.4503	80.449	71.6581	54.6785	25.2899	27.0178	22.8777	20.6535	68.309	23.9597	-1.51146	0.00190557
YBL098W	BNA4	50.6154	23.2575	54.1566	43.0939	15.9227	23.3313	18.8457	15.6469	42.7808	18.4367	-1.21439	0.0614219
YLR231C	BNA5	99.3953	65.4454	102.047	92.3424	62.6953	71.5392	63.7372	59.4716	89.8075	64.3608	-0.480654	0.0953363
YFR047C	BNA6	193.842	92.5991	206.669	148.769	271.321	279.664	268.411	289.627	160.47	277.256	0.788916	0.0275226
YDR428C	BNA7	53.4421	42.3107	51.6411	51.6865	57.3207	65.9102	55.7774	59.0433	49.7701	59.5129	0.257923	0.12912
YNL271C	BNI1	15.8298	14.2487	17.223	15.4228	16.4834	15.9985	17.4062	14.8081	15.6811	16.174	0.0446565	0.391853
YNL233W	BNI4	27.0001	23.6928	25.7469	29.5054	12.621	21.2842	14.2357	13.2196	26.4863	15.3401	-0.787936	0.0360766
YNL166C	BNI5	64.1588	73.4725	69.7151	72.9623	16.2934	26.2048	16.8357	14.2153	70.0772	18.3873	-1.93023	0.000300277
YIL159W	BNR1	7.55321	6.94214	8.17704	8.64093	3.13722	6.05871	3.71102	2.96975	7.82833	3.96917	-0.979865	0.0334785
YGR230W	BNS1	39.9861	22.7455	38.9787	42.3039	117.319	121.373	110.64	113.173	36.0035	115.626	1.68326	0.00116967
YBL085W	BOI1	25.3895	36.8561	28.2286	27.9182	15.4604	20.9141	15.4893	13.58	29.5981	16.3609	-0.855248	0.00193727
YER114C	BOI2	24.3017	24.7513	24.8382	30.4868	20.9021	22.9641	23.817	23.0431	26.0945	22.6816	-0.202225	0.0973386
YLR267W	BOP2	8.31572	8.3875	8.50575	5.63937	137.522	117.688	133.062	151.775	7.71209	135.012	4.12982	0.000460151
YNL042W	BOP3	38.1257	30.1103	34.9353	27.3713	29.7625	26.5121	23.8727	27.2666	32.6356	26.8535	-0.28134	0.0986818
YNL275W	BOR1	19.1192	17.0671	17.3422	17.3238	15.3662	15.1986	12.268	11.8386	17.7131	13.6678	-0.374028	0.0156647
YLR078C	BOS1	78.1332	69.3191	77.7931	66.4435	79.223	96.2291	79.9515	73.4912	72.9222	82.2237	0.173196	0.219511
YCR032W	BPH1	6.3271	5.26432	6.19801	6.31195	9.98426	10.0779	11.5193	10.1596	6.02534	10.4353	0.792351	0.00154505
YDL141W	BPL1	24.8383	25.9696	25.4208	26.1179	17.2131	22.7709	18.4086	17.4002	25.5866	18.9482	-0.43333	0.0116291
YLL015W	BPT1	19.417	15.1852	19.9839	19.0519	36.6544	31.5244	38.331	37.9812	18.4095	36.1227	0.972457	7.59314e-05
YDL074C	BRE1	49.4926	50.1497	54.2065	42.9665	29.4452	31.8434	23.9741	20.8469	49.2038	26.5274	-0.891287	0.00330432
YLR015W	BRE2	25.7985	17.7783	25.1342	23.2446	21.2348	23.6993	23.706	21.6313	22.9889	22.5678	-0.0266685	0.862455
YDL231C	BRE4	27.7757	26.2813	29.3599	25.9498	22.9161	29.0062	24.096	21.7173	27.3417	24.4339	-0.162217	0.22145
YNR051C	BRE5	172.6	154.438	200.958	146.875	79.3899	80.8202	64.1172	62.2146	168.718	71.6355	-1.23587	0.00595831
YGR246C	BRF1	28.274	24.5567	28.9878	29.3977	42.1514	50.4046	46.6854	42.0855	27.8041	45.3317	0.705226	0.00973388
YHR036W	BRL1	29.3473	26.0634	27.0711	23.319	19.652	20.3456	16.8019	15.4279	26.4502	18.0569	-0.550732	0.00381818
YBL097W	BRN1	5.61211	7.54274	6.41696	7.06627	1.53639	3.18063	2.03787	1.90686	6.65952	2.16544	-1.62076	0.000302205
YPL084W	BRO1	33.9653	37.8709	34.4705	36.1287	40.495	42.9446	43.1298	41.5523	35.6088	42.0304	0.239198	0.00415299
YPR057W	BRR1	39.2391	39.6359	44.8786	33.603	31.7571	39.7474	32.7916	28.4089	39.3391	33.1763	-0.245815	0.0932717
YER172C	BRR2	12.0351	11.2582	11.6132	13.321	11.4561	13.275	12.4549	12.0025	12.0569	12.2971	0.028465	0.76756
YGL247W	BRR6	36.4668	32.1096	33.951	33.6478	35.58	38.2027	32.0085	29.428	34.0438	33.8048	-0.010164	0.921145
YOL077C	BRX1	224.848	182.076	195.529	254.81	27.3771	36.7037	22.7486	22.0089	214.316	27.2096	-2.97755	0.002085
YDL037C	BSC1	21.2939	54.5024	9.53847	9.77598	1.8435	5.67248	2.32296	2.03079	23.7777	2.96743	-3.00232	0.122687
YDR275W	BSC2	39.8855	33.4319	38.7191	35.3395	147.349	108.876	138.093	120.839	36.844	128.789	1.80551	0.00100603
YNL269W	BSC4	0.955554	1.13187	1.36332	1.25133	3.53711	3.1931	3.31253	3.83874	1.17552	3.47037	1.56179	0.000860539
YNR069C	BSC5	3.74692	4.45463	5.00591	3.9796	15.9185	16.0124	18.8084	20.3297	4.29676	17.7673	2.0479	0.00108175
YOL137W	BSC6	24.0116	24.0783	23.2613	25.7785	24.7842	27.1034	23.1546	19.9426	24.2824	23.7462	-0.0322158	0.794622
YBR290W	BSD2	82.7734	80.0457	83.9302	65.649	109.043	115.708	99.5276	89.9202	78.0996	103.55	0.406937	0.00852631
YPR171W	BSP1	32.8534	30.7042	31.5411	29.659	32.3668	36.3034	32.7246	30.2864	31.1894	32.9203	0.0779205	0.285619
YFL025C	BST1	16.9087	16.9332	16.7544	19.6954	9.85629	12.9461	10.1245	9.54514	17.5729	10.618	-0.726841	0.0117823
YGR142W	BTN2	20.8252	30.7094	20.0132	13.4215	145.68	70.4443	125.44	167.76	21.2423	127.331	2.58357	0.022212
YPL069C	BTS1	30.2588	30.9492	27.4385	24.2499	18.6031	19.8422	16.413	16.2516	28.2241	17.7775	-0.666877	0.0010738
YDR252W	BTT1	19.9125	24.8994	21.6782	20.4257	18.8479	22.5176	16.328	17.2919	21.7289	18.7463	-0.213009	0.0449571
YGR188C	BUB1	4.72289	5.40163	5.65472	6.40696	2.62236	3.10551	2.93487	2.91254	5.54655	2.89382	-0.938615	0.00331931
YMR055C	BUB2	18.89	16.6472	17.944	19.4321	21.5299	22.165	19.9146	21.5109	18.2283	21.2801	0.223323	0.035372
YOR026W	BUB3	39.9933	40.0188	39.1084	43.6454	17.0417	24.1204	15.3861	14.8407	40.6915	17.8472	-1.18903	0.00329879
YGL174W	BUD13	25.6289	27.8392	23.2396	26.4689	16.9023	22.0173	16.5483	16.1523	25.7941	17.905	-0.526677	0.00439966
YAR014C	BUD14	56.1756	44.9098	57.713	52.5633	41.5104	50.3544	47.9881	49.3467	52.8404	47.2999	-0.159805	0.292301
YEL029C	BUD16	47.665	44.6758	44.8935	41.2597	19.1507	18.2552	15.8869	14.3613	44.6235	16.9135	-1.39963	2.49509e-05
YNR027W	BUD17	39.3287	36.4205	44.681	30.5526	22.9516	25.0698	18.9564	15.7178	37.7457	20.6739	-0.868502	0.0114713
YKL092C	BUD2	10.4113	10.9432	10.4552	11.3284	7.36418	11.452	8.25445	6.65901	10.7845	8.43241	-0.354946	0.118129
YLR074C	BUD20	309.13	190.261	296.56	294.869	121.66	123.279	112.932	112.491	272.705	117.59	-1.21357	0.0132726
YOR078W	BUD21	162.556	119.3	164.941	140.767	45.8993	53.7309	49.2633	44.4423	146.891	48.334	-1.60364	0.00373328
YMR014W	BUD22	77.3861	52.479	77.3914	67.2861	20.064	21.603	16.3422	15.6797	68.6356	18.4222	-1.89751	0.00498903
YCR047C	BUD23	75.8717	52.8539	76.6164	69.4542	28.7675	29.1413	24.6574	22.869	68.699	26.3588	-1.38201	0.00680393
YER014C-A	BUD25	11.1929	6.82208	11.094	9.65851	14.6476	16.7343	21.4564	19.8476	9.69187	18.1715	0.906828	0.0149388
YFL023W	BUD27	28.3101	15.9659	27.3239	27.0811	8.74435	9.0997	8.79485	8.17825	24.6702	8.70429	-1.50297	0.0134544
YCL014W	BUD3	9.06345	10.3205	10.0029	9.43576	6.12474	8.47374	6.8847	5.93376	9.70565	6.85423	-0.50183	0.00402602
YCR063W	BUD31	10.8261	9.45328	10.2036	10.5311	5.22019	4.91875	4.77505	4.54257	10.2535	4.86414	-1.07586	0.000406734
YGR262C	BUD32	90.5587	87.0208	89.5345	90.2713	68.5538	80.5114	66.5427	63.1751	89.3463	69.6958	-0.358338	0.0224325
YJR092W	BUD4	18.1853	22.6483	20.1032	20.4481	7.86862	12.9879	8.31592	7.50618	20.3462	9.16966	-1.14982	0.000623933
YCR038C	BUD5	11.1256	10.7632	11.4809	10.255	20.72	18.4963	19.7106	19.203	10.9062	19.5325	0.84073	0.000231164
YLR319C	BUD6	20.7342	16.7837	21.4318	19.7872	19.929	23.3001	24.4809	21.4547	19.6842	22.2912	0.179433	0.186454
YOR299W	BUD7	36.5488	36.1394	33.913	33.9196	12.1411	21.4625	11.9677	13.1821	35.1302	14.6883	-1.25804	0.00220128
YLR353W	BUD8	26.9947	32.2091	27.6955	28.7966	22.3538	28.4546	25.0195	25.1837	28.924	25.2529	-0.195817	0.00277926
YGR041W	BUD9	42.7817	37.5273	45.2593	45.4412	24.649	31.7177	25.2478	22.5564	42.7524	26.0427	-0.715124	0.021227
YDL099W	BUG1	145.142	123.083	160.334	117.572	161.949	166.283	135.336	135.397	136.533	149.741	0.133225	0.418651
YMR275C	BUL1	18.073	18.3061	18.9327	16.4324	17.2085	21.5084	17.0087	16.2589	17.9361	17.9961	0.00482409	0.960152
YML111W	BUL2	20.749	23.2364	21.4657	23.5254	11.8691	15.5164	10.7007	10.3887	22.2441	12.1187	-0.876186	0.00335747
YLR226W	BUR2	39.4047	31.5102	40.3652	29.4288	23.6969	27.5407	20.8196	16.8989	35.1772	22.239	-0.661548	0.0298809
YER159C	BUR6	275.459	305.463	320.712	270.682	331.026	424.358	352.028	320.822	293.079	357.058	0.284871	0.0436578
YNL305C	BXI1	68.2223	54.2668	73.7921	61.1242	372.381	292.865	367.635	374.153	64.3513	351.758	2.45054	0.000430128
YKL005C	BYE1	37.3446	30.2078	35.4482	35.3881	46.2562	43.8673	48.3931	51.0828	34.5972	47.3999	0.454228	0.00289163
YHR114W	BZZ1	31.6815	31.1093	30.0964	32.7291	34.1989	40.3513	39.0536	36.0003	31.4041	37.401	0.252126	0.0445939
YDR531W	CAB1	70.6876	66.2581	71.1416	61.5832	61.518	64.885	47.4675	38.7263	67.4176	53.1492	-0.343078	0.0786545
YIL083C	CAB2	60.3625	49.0838	57.0289	55.7556	123.745	127.816	114.035	108.494	55.5577	118.522	1.0931	0.00158299
YKL088W	CAB3	41.1764	36.9083	40.3411	37.9237	46.0651	54.1447	46.0532	42.3517	39.0874	47.1537	0.270668	0.0783933
YGR277C	CAB4	54.9675	54.6399	58.325	46.0332	34.4414	39.0282	31.2272	30.111	53.4914	33.7019	-0.666475	0.00515092
YDR196C	CAB5	97.3368	81.7353	106.054	76.3121	197.084	199.748	192.908	177.562	90.3595	191.826	1.08605	0.000543584
YML102W	CAC2	40.4797	37.8852	37.4274	41.2463	11.7911	22.0161	12.2166	13.798	39.2597	14.9555	-1.39238	0.0035711
YDR423C	CAD1	28.7361	29.1437	31.0163	27.8843	78.4916	86.3623	91.4217	94.4484	29.1951	87.681	1.58654	0.00046551
YNL278W	CAF120	10.4355	10.5579	9.9565	10.9296	9.84232	10.595	10.4599	10.1542	10.4699	10.2629	-0.0288121	0.531936
YGR134W	CAF130	9.14436	10.6671	9.27204	10.1311	7.81192	8.86815	7.74652	7.24388	9.80365	7.91762	-0.308253	0.012243
YFL028C	CAF16	61.0452	64.1875	67.3272	51.3707	56.8998	71.3614	52.5869	47.0205	60.9826	56.9671	-0.0982686	0.435713
YOR276W	CAF20	445.213	491.545	440.171	432.297	176.371	246.785	156.238	145.119	452.307	181.128	-1.32029	9.95343e-05
YKR036C	CAF4	27.0913	25.0532	25.3065	28.6322	20.0995	23.0848	22.9497	22.3132	26.5208	22.1118	-0.262308	0.0432712
YNL288W	CAF40	80.7824	84.8995	75.2746	73.8771	58.7105	58.6229	46.6167	49.9265	78.7084	53.4691	-0.557811	0.000394519
YER048C	CAJ1	151.497	128.829	151.925	133.711	190.261	219.707	197.509	188.069	141.49	198.886	0.49124	0.01587
YFL029C	CAK1	45.8372	39.5931	45.9079	36.8426	57.1006	62.3619	54.9538	52.7575	42.0452	56.7934	0.433783	0.0166035
YPL048W	CAM1	362.037	353.802	378.075	349.72	390.494	424.358	390.219	401.955	360.909	401.757	0.154688	0.0503929
YEL063C	CAN1	89.5303	83.7553	81.1738	74.582	63.5133	86.9572	53.7135	51.0871	82.2603	63.8178	-0.366239	0.0846885
YKL007W	CAP1	224.715	177.586	241.533	194.176	222.231	223.67	203.52	194.871	209.502	211.073	0.0107746	0.933148
YIL034C	CAP2	215.382	191.228	221.943	196.997	221.158	247.846	232.182	228.783	206.387	232.492	0.171827	0.110859
YPL111W	CAR1	31.9035	36.4758	28.204	41.1296	47.1971	75.0534	39.2664	48.0177	34.4282	52.3836	0.605525	0.0851027
YLR438W	CAR2	29.652	27.0844	30.1505	21.2174	55.7831	78.9622	54.7744	64.3767	27.0261	63.4741	1.23182	0.0119038
YML042W	CAT2	7.92245	6.69037	7.81388	5.64844	647.226	790.405	884.987	716.196	7.01879	759.703	6.75807	0.000670978
YOR125C	CAT5	59.1932	51.2164	64.9909	48.1787	116.837	112.059	107.359	101.582	55.8948	109.459	0.969608	0.00092114
YMR280C	CAT8	3.32065	3.56124	3.6649	3.92174	41.8561	46.1627	48.7132	44.4554	3.61713	45.2968	3.64649	8.25863e-05
YGR036C	CAX4	41.0498	35.385	38.0733	29.5042	23.8408	31.5963	17.6249	17.9862	36.0031	22.762	-0.66149	0.0360914
YPL178W	CBC2	153.484	158.176	170.267	140.028	155.018	178.857	141.229	126.424	155.489	150.382	-0.0481783	0.663573
YJR060W	CBF1	57.0025	57.2142	54.2365	52.831	57.347	61.7486	63.8702	62.4078	55.321	61.3434	0.14908	0.0743883
YGR140W	CBF2	18.9171	15.4534	19.7291	18.8104	5.61037	8.86779	5.26794	5.1794	18.2275	6.23137	-1.54849	0.00710507
YLR175W	CBF5	321.59	318.426	298.862	354.779	27.6059	42.2719	25.8045	23.0799	323.414	29.6906	-3.44531	0.000211195
YNL161W	CBK1	39.7377	40.4931	39.6819	38.3971	35.4651	42.749	37.3775	39.8221	39.5774	38.8534	-0.0266369	0.670995
YJL209W	CBP1	21.8396	18.8761	22.5685	17.666	11.5441	15.298	11.819	10.6416	20.2375	12.3257	-0.715368	0.0177123
YHL038C	CBP2	17.9302	14.7393	17.4545	14.9016	16.5301	18.9601	16.9642	14.3518	16.2564	16.7016	0.0389742	0.750164
YPL215W	CBP3	108.895	90.5184	109.513	94.6859	93.6388	136.231	94.3616	84.3944	100.903	102.156	0.0178102	0.938115
YGR174C	CBP4	66.8956	38.086	79.2415	46.8372	518.855	471.975	558.603	479.394	57.7651	507.207	3.1343	3.14838e-05
YBR120C	CBP6	64.8054	46.5185	73.1889	46.4566	170.583	210.162	171.277	147.733	57.7424	174.939	1.59915	0.00485358
YIL043C	CBR1	309.293	353.555	306.338	319.632	306.329	360.182	303.732	313.814	322.204	321.014	-0.0053393	0.689487
YDL069C	CBS1	21.9222	26.6063	23.9604	19.861	32.0484	37.2976	26.7585	25.9656	23.0875	30.5175	0.402528	0.0277541
YDR197W	CBS2	41.2892	32.7552	39.7616	36.3847	58.4023	62.6686	54.4203	52.8263	37.5477	57.0794	0.604246	0.0113523
YKL208W	CBT1	27.9982	24.7898	28.7501	21.1782	43.0986	56.7789	40.9022	40.8304	25.6791	45.4025	0.822179	0.0203259
YER168C	CCA1	41.0164	37.3956	37.3731	36.0766	23.2506	35.1969	25.5969	24.4296	37.9654	27.1185	-0.485409	0.0433448
YLR220W	CCC1	115.499	88.3926	108.094	91.1585	145.497	156.492	154.32	144.31	100.786	150.155	0.575155	0.00828766
YDR270W	CCC2	8.54399	8.67476	10.3074	8.18701	26.4072	26.5611	27.3357	24.4104	8.92829	26.1786	1.55193	2.66758e-05
YKL011C	CCE1	34.0607	36.3242	33.9727	31.8719	27.718	40.6888	28.6468	26.7232	34.0574	30.9442	-0.138298	0.30246
YGR217W	CCH1	6.94571	6.69316	6.77221	7.67817	3.51644	3.91976	3.47711	2.97876	7.02231	3.47302	-1.01576	0.0032115
YPR025C	CCL1	36.728	45.8355	38.3887	33.7867	46.691	42.9038	43.4319	49.7441	38.6847	45.6927	0.2402	0.177642
YGR150C	CCM1	30.2368	21.8393	29.5039	25.6404	23.3673	29.4807	22.7637	20.6372	26.8051	24.0622	-0.155737	0.488984
YKR066C	CCP1	181.951	172.733	201.323	158.223	447.126	579.388	517.63	475.595	178.558	504.935	1.49971	0.00156616
YAL021C	CCR4	53.0515	58.2685	52.851	53.9489	51.9322	56.9909	53.8349	54.7418	54.53	54.3749	-0.00410732	0.814197
YMR038C	CCS1	148.517	203.275	146.201	141.047	125.539	137.15	112.157	116.037	159.76	122.721	-0.380527	0.034089
YIL142W	CCT2	189.836	181.908	182.212	174.667	89.0543	87.2829	75.5334	77.7007	182.156	82.3928	-1.14458	4.03619e-05
YJL014W	CCT3	199.952	185.922	190.973	184.92	92.9824	100.636	87.1917	81.8101	190.442	90.6551	-1.07089	0.00025987
YDL143W	CCT4	189.512	175.683	186.917	183.851	83.4995	94.8619	74.4491	77.7264	183.991	82.6342	-1.15482	0.000717017
YJR064W	CCT5	151.484	146.251	145.791	138.725	50.714	56.0246	45.9784	42.9296	145.563	48.9116	-1.57339	3.35817e-05
YDR188W	CCT6	185.221	167.811	192.09	161.776	116.011	123.509	105.736	106.813	176.725	113.017	-0.644959	0.00600552
YJL111W	CCT7	197.901	170.301	190.217	176.553	87.0301	89.7794	76.0972	72.4891	183.743	81.349	-1.17549	0.000879317
YJL008C	CCT8	167.058	157.877	157.887	150.437	88.0657	93.2312	81.7531	82.907	158.315	86.4892	-0.872203	0.000235062
YLR110C	CCW12	12903.8	15927.1	13852.7	14295.8	3423.52	7099.41	3431.96	3205.8	14244.9	4290.17	-1.73133	0.000277112
YLR390W-A	CCW14	832.855	801.126	876.56	766.625	325.704	527.148	319.384	290.487	819.292	365.681	-1.16379	0.00531331
YBR131W	CCZ1	10.4132	8.86159	11.2542	9.57772	6.71502	7.22681	7.10984	5.78974	10.0267	6.71035	-0.579383	0.0100474
YLR307W	CDA1	3.17769	3.88776	3.36544	3.05249	6.57086	6.78922	5.30693	4.10043	3.37085	5.69186	0.75579	0.020999
YLR308W	CDA2	0.184442	0.22384	0.150879	0.141155	1.03873	0.953851	0.731258	0.857392	0.175079	0.895308	2.35438	0.00101488
YDR182W	CDC1	69.31	75.7621	74.2935	69.9154	65.5045	77.4198	63.6148	61.257	72.3203	66.949	-0.111337	0.145947
YCR002C	CDC10	156.372	165.269	154.174	148.375	87.9487	154.294	89.9509	80.766	156.048	103.24	-0.595985	0.0324647
YJR076C	CDC11	121.947	143.591	125.983	130.014	70.5511	104.814	70.8244	67.2575	130.384	78.3618	-0.734543	0.00190305
YHR107C	CDC12	100.938	114.885	106.668	101.863	54.3615	76.7574	49.4167	43.7462	106.088	56.0704	-0.919956	0.00183298
YLR215C	CDC123	41.7096	32.306	43.5193	39.05	21.4721	21.1224	18.1923	16.9424	39.1462	19.4323	-1.01042	0.00738446
YDL220C	CDC13	7.59865	6.85225	7.33576	8.43982	6.35795	9.29576	7.1404	6.56249	7.55662	7.33915	-0.0421281	0.834052
YFR028C	CDC14	57.2171	66.4435	60.388	58.5336	23.5661	34.1089	24.4918	21.7524	60.6456	25.9798	-1.22301	5.57912e-05
YAR019C	CDC15	9.42128	9.42799	8.21076	8.23133	13.5827	15.9393	16.2092	15.1138	8.82284	15.2112	0.785824	0.00419934
YKL022C	CDC16	21.5167	18.5143	22.6198	19.2298	23.7546	25.9832	24.0559	24.3782	20.4702	24.543	0.261788	0.0604488
YAL038W	CDC19	4901.26	5741.55	4999.19	5070.39	477.861	508.746	361.501	494.741	5178.1	460.712	-3.49048	0.000117091
YGL116W	CDC20	34.5958	31.7468	36.1739	34.6099	20.2667	28.1365	23.5292	20.3998	34.2816	23.0831	-0.570601	0.0220672
YOR074C	CDC21	88.8905	82.9496	79.088	110.078	9.96148	30.9415	9.71866	9.12725	90.2515	14.9372	-2.59504	0.00513864
YHR166C	CDC23	12.2977	12.2278	12.9152	11.4464	14.2167	15.4402	14.3451	13.7699	12.2218	14.443	0.240914	0.00979876
YAL041W	CDC24	28.5697	30.5655	29.3114	26.4835	20.5193	24.1845	22.8985	20.5185	28.7325	22.0302	-0.383202	0.000704649
YLR310C	CDC25	22.0273	23.5381	24.2093	24.8775	26.7679	32.7502	28.6403	24.1661	23.663	28.0811	0.246965	0.11762
YFR036W	CDC26	49.8617	35.1144	48.2862	43.5258	50.9143	53.4732	51.1354	50.5928	44.197	51.5289	0.221433	0.155634
YBL084C	CDC27	13.5647	16.1899	14.8263	11.5665	28.7986	26.749	27.6952	25.3075	14.0368	27.1376	0.951073	0.000898964
YBR160W	CDC28	100.015	110.324	95.1764	102.234	45.2228	76.3001	45.3159	40.9872	101.937	51.9565	-0.972307	0.00329828
YLR314C	CDC3	151.277	170.881	160.75	155.285	41.951	105.316	43.322	33.4379	159.548	56.0067	-1.51032	0.00405737
YOR257W	CDC31	109.091	100.515	109.604	93.2045	210.773	223.062	221.834	199.932	103.104	213.9	1.05284	0.000143961
YOL139C	CDC33	776.986	813.827	761.132	760.047	319.316	431.134	293.189	272.393	777.998	329.008	-1.24164	0.000292067
YDR054C	CDC34	124.333	130.084	125.526	97.3345	191.1	179.799	186.01	184.044	119.319	185.238	0.634554	0.00344285
YDL165W	CDC36	101.882	90.3672	98.6984	89.945	123.928	146.153	126.004	119.397	95.2232	128.87	0.436538	0.0209684
YDR168W	CDC37	108.375	93.2884	109.791	92.2791	111.105	123.032	107.467	97.4678	100.933	109.768	0.121054	0.304147
YCR093W	CDC39	22.8154	22.1196	23.6249	23.9883	17.7571	21.0287	19.7476	17.099	23.137	18.9081	-0.291201	0.0400988
YFL009W	CDC4	37.8564	38.9417	38.7404	36.2112	32.1344	41.7094	34.9539	32.4697	37.9374	35.3169	-0.103265	0.252505
YDR364C	CDC40	33.4743	27.2679	34.9612	29.1944	23.7159	22.9445	23.0035	20.2796	31.2244	22.4859	-0.473657	0.0121757
YLR229C	CDC42	254.5	305.021	281.702	255.776	233.84	285.934	221.297	201.982	274.25	235.763	-0.218151	0.0380383
YGL155W	CDC43	54.0792	57.303	52.7678	54.0957	38.3601	49.2851	41.2329	40.2396	54.5614	42.2794	-0.367926	0.00509892
YLR103C	CDC45	24.1017	19.9483	22.4727	26.2199	2.62664	8.0728	3.10893	2.71686	23.1856	4.13131	-2.48856	0.00489527
YDL126C	CDC48	397.104	322.935	397.235	326.729	379.291	396.233	395.098	411.088	361.001	395.428	0.131411	0.27631
YMR001C	CDC5	38.8039	46.7281	43.0818	40.9308	15.9611	25.8467	19.8176	16.6846	42.3862	19.5775	-1.1144	6.53118e-05
YCR094W	CDC50	46.9278	41.2378	48.1475	49.3605	43.4886	51.9606	44.58	39.5499	46.4184	44.8948	-0.0481492	0.748993
YDL132W	CDC53	59.8835	50.9457	62.2167	52.1366	69.6611	69.2424	80.0377	76.1481	56.2956	73.7723	0.390057	0.00939583
YGL190C	CDC55	52.9413	52.2692	49.9148	46.5631	73.1	59.5932	64.4991	63.9034	50.4221	65.2739	0.372451	0.0125098
YJL194W	CDC6	14.4234	16.4868	15.7279	15.7033	6.0344	8.83707	5.92255	4.95945	15.5854	6.43837	-1.27542	0.00094846
YPL160W	CDC60	102.392	113.984	96.7157	131.168	19.3563	29.2202	21.2269	19.6868	111.065	22.3726	-2.3116	0.0014918
YDL017W	CDC7	19.3337	16.3459	18.6888	16.4287	11.8433	19.3117	11.804	10.724	17.6993	13.4207	-0.399225	0.178193
YLR418C	CDC73	60.3426	52.7432	61.0471	56.6087	49.8662	57.1095	49.8347	48.305	57.6854	51.2788	-0.169842	0.176942
YJR057W	CDC8	80.4031	70.3306	76.5751	77.2168	50.1594	61.7518	52.5342	50.1284	76.1314	53.6435	-0.50509	0.0184436
YDL164C	CDC9	40.1037	32.1595	36.6051	43.0464	8.35783	16.541	9.2766	9.57196	37.9787	10.9368	-1.79599	0.00671465
YLR245C	CDD1	28.5378	28.3294	27.7398	24.7982	21.2461	25.1368	19.1805	19.6379	27.3513	21.3003	-0.360734	0.014462
YGL003C	CDH1	36.485	31.7534	34.551	29.1177	56.8891	50.3529	52.1951	55.5207	32.9768	53.7394	0.704531	0.00181152
YBR029C	CDS1	118.175	128.097	115.123	128.373	48.6049	64.6688	41.3392	36.1124	122.442	47.6813	-1.3606	0.00123244
YMR213W	CEF1	19.2502	16.5312	19.3647	17.9592	30.874	30.6767	29.9373	31.9167	18.2763	30.8512	0.755349	0.000742612
YGL130W	CEG1	51.3774	50.9039	53.2454	50.2515	47.6161	51.6295	45.6222	43.8588	51.4445	47.1816	-0.124792	0.104294
YER061C	CEM1	59.3402	23.0512	73.4755	39.0815	49.5814	44.5539	46.9327	48.4482	48.7371	47.379	-0.0407711	0.905959
YMR168C	CEP3	14.4772	15.3592	15.56	15.393	16.3656	21.9766	18.4024	17.7478	15.1974	18.6231	0.293273	0.0505814
YPL228W	CET1	35.2939	37.4278	35.9025	33.4999	39.2498	40.8272	41.0643	37.4194	35.531	39.6402	0.157884	0.00160422
YOR112W	CEX1	29.9528	31.4189	28.6263	32.8046	20.3384	28.308	23.3532	22.2348	30.7006	23.5586	-0.382015	0.0273852
YIL003W	CFD1	40.5061	25.9083	38.046	37.3401	35.8976	34.0589	33.954	35.4147	35.4501	34.8313	-0.0254064	0.84881
YDR301W	CFT1	13.9941	15.5951	14.985	14.9358	9.80129	12.7189	10.9795	9.663	14.8775	10.7907	-0.463347	0.00362902
YLR115W	CFT2	23.7512	19.9202	23.8571	19.6207	23.0375	25.3061	26.2506	24.3663	21.7873	24.7401	0.183365	0.122086
YML036W	CGI121	55.7963	57.7438	53.7678	57.9455	24.318	35.4182	22.6244	20.898	56.3133	25.8147	-1.12529	0.0021128
YGL029W	CGR1	161.435	96.3575	150.915	148.294	23.646	22.5322	17.9389	19.8456	139.25	20.9907	-2.72986	0.00419835
YCL064C	CHA1	79.421	98.8143	68.6125	74.9538	1483.31	936.681	1352.44	1558.97	80.4504	1332.85	4.05027	0.00321017
YLR098C	CHA4	14.7301	13.9739	15.5513	14.9805	19.7899	23.4285	21.1369	21.5933	14.8089	21.4871	0.537005	0.00646448
YGL206C	CHC1	29.9818	32.0597	30.7999	34.3517	26.9411	36.7407	29.5376	26.1528	31.7983	29.843	-0.0915535	0.515042
YER164W	CHD1	23.1757	23.6753	24.2111	27.1955	18.1487	24.5961	19.7676	19.2243	24.5644	20.4342	-0.265585	0.112008
YBR274W	CHK1	24.1955	21.1573	26.2279	21.0803	26.6593	31.5994	27.2367	23.8865	23.1653	27.3455	0.23934	0.143629
YPL008W	CHL1	16.3952	14.3502	17.0176	15.2673	14.0253	17.8629	13.9827	12.6511	15.7576	14.6305	-0.107066	0.520408
YDR254W	CHL4	16.4247	19.6148	18.8122	16.661	26.8737	30.2483	24.7483	22.2265	17.8782	26.0242	0.541654	0.00981624
YJL049W	CHM7	26.2488	23.0728	28.1727	20.4295	42.3581	38.1303	40.7476	33.9703	24.4809	38.8016	0.664456	0.000359589
YER026C	CHO1	386.842	312.466	387.771	360.927	444.881	455.895	390.858	376.896	362.001	417.132	0.20451	0.180241
YGR157W	CHO2	88.2641	103.341	93.5976	91.512	53.4943	58.8128	51.2395	50.6225	94.1787	53.5423	-0.814722	0.00029867
YNL192W	CHS1	71.4969	53.1418	71.0341	59.4509	18.5825	32.0166	18.0291	14.9095	63.7809	20.8844	-1.6107	0.0106991
YBR038W	CHS2	29.5371	32.9317	31.3541	32.8213	17.0425	24.4682	19.722	17.4182	31.661	19.6627	-0.687246	0.00353606
YBR023C	CHS3	35.6853	38.4029	34.4677	38.4449	9.19557	16.0226	10.2801	9.15864	36.7502	11.1642	-1.71887	0.000432669
YLR330W	CHS5	123.154	114.763	130.022	119.465	137.022	158.382	136.647	136.235	121.851	142.071	0.221499	0.0876525
YJL099W	CHS6	17.5697	18.3851	19.152	14.182	20.8659	22.4583	20.1122	20.5347	17.3222	20.9928	0.277271	0.0457174
YHR142W	CHS7	108.904	108.453	109.365	109.124	47.3444	65.3638	43.954	42.2548	108.962	49.7293	-1.13165	0.00170888
YER030W	CHZ1	235.319	221.361	264.844	196.492	456.917	457.819	487.382	445.337	229.504	461.864	1.00895	4.72671e-05
YDR267C	CIA1	61.493	58.6453	61.2983	56.0541	39.4797	51.4648	37.775	35.1588	59.3727	40.9696	-0.535246	0.0165489
YHR122W	CIA2	56.9244	46.0157	53.0093	55.1999	59.8162	67.8962	60.558	59.0811	52.7873	61.8379	0.228299	0.131431
YHR052W	CIC1	180.684	131.9	165.622	178.413	24.6874	27.6688	19.3961	18.0675	164.155	22.455	-2.86995	0.00159125
YMR198W	CIK1	13.5671	18.5587	15.3456	14.9217	7.74388	12.1742	8.87979	8.38738	15.5983	9.29631	-0.746656	3.77137e-05
YOR349W	CIN1	9.75419	10.1359	9.63226	9.56329	14.9935	18.7135	14.0726	14.1248	9.77141	15.4761	0.663403	0.00991288
YPL241C	CIN2	21.9211	23.8511	23.0332	30.2833	5.86998	14.8755	5.97293	5.32877	24.7722	8.01179	-1.62852	0.0143831
YMR138W	CIN4	27.8767	20.4875	27.1799	27.4602	33.6038	27.941	32.6868	31.542	25.7511	31.4434	0.288125	0.00374638
YOR028C	CIN5	8.3299	8.759	5.62622	7.73996	17.3656	11.8047	12.5551	13.5604	7.61377	13.8215	0.860226	0.0155854
YEL061C	CIN8	12.0262	13.9248	14.7892	12.3767	6.98207	11.2808	7.32984	5.5157	13.2792	7.7771	-0.771866	0.0147057
YPL014W	CIP1	96.3546	88.9804	121.358	146.121	21.0484	33.8416	13.9068	13.2832	113.203	20.52	-2.46382	0.0124823
YGR207C	CIR1	240.914	133.843	260.322	193.661	129.927	190.421	135.315	125.291	207.185	145.238	-0.512496	0.230627
YOR356W	CIR2	78.9893	67.4993	78.6372	73.5679	103.518	115.113	114.306	112.176	74.6734	111.278	0.575505	0.00456995
YLR346C	CIS1	9.62754	5.15473	8.02907	6.10497	63.1113	51.7044	50.7335	49.9224	7.22908	53.8679	2.89754	0.000305282
YJL158C	CIS3	1240.48	1229.17	1166.09	1437.48	138.905	270.796	119.487	108.329	1268.3	159.379	-2.99237	0.000786282
YNR001C	CIT1	141.881	128.986	159.417	117.755	2607.46	3381.33	2916.15	2670.02	137.01	2893.74	4.40058	0.000566696
YCR005C	CIT2	81.8343	97.8852	96.3127	51.1344	2446.35	2926.15	3341.15	2753.78	81.7917	2866.86	5.13137	0.000604792
YPR001W	CIT3	5.50485	5.47714	6.51827	5.3347	272.607	182.679	265.411	227.101	5.70874	236.95	5.37526	0.00150182
YIL035C	CKA1	118.288	108.108	119.043	106.197	68.785	83.2673	60.0197	52.9796	112.909	66.2629	-0.768887	0.00846719
YOR061W	CKA2	126.475	145.066	147.518	129.637	78.873	96.7313	70.2733	65.4361	137.174	77.8284	-0.817638	0.00357478
YGL019W	CKB1	130.806	136.569	137.119	124.308	160.816	179.323	154.246	161.354	132.201	163.935	0.310394	0.0104687
YOR039W	CKB2	120.281	127.05	121.144	124.27	80.7003	97.883	78.5976	72.3534	123.186	82.3836	-0.580413	0.00318727
YLR133W	CKI1	38.7255	44.096	39.2772	35.5364	35.9175	46.8866	39.1778	39.4141	39.4088	40.349	0.034016	0.576451
YBR135W	CKS1	121.446	144.397	117.676	120.328	65.1782	75.458	54.6178	61.9157	125.962	64.2924	-0.970265	0.00020646
YNL298W	CLA4	36.1094	35.9685	33.9652	35.3964	8.96932	23.0449	10.2303	9.79292	35.3599	13.0094	-1.44256	0.00612439
YGR108W	CLB1	148.528	146.714	162.161	129.66	31.4206	37.7212	26.1825	23.4504	146.766	29.6937	-2.30529	0.000410851
YPR119W	CLB2	34.1876	44.1038	37.1848	32.2579	8.81878	13.7166	9.65147	8.69307	36.9335	10.22	-1.85354	0.000362667
YDL155W	CLB3	54.9356	62.5198	54.587	55.4695	32.3382	41.7838	29.418	30.2276	56.878	33.4419	-0.766213	0.000220167
YLR210W	CLB4	21.1986	21.9872	21.9436	18.4688	7.48279	11.016	6.97357	6.48726	20.8996	7.9899	-1.38722	0.000711402
YPR120C	CLB5	32.3129	26.8954	30.9595	31.5143	13.7933	19.4312	12.2419	12.4509	30.4205	14.4793	-1.07105	0.0110449
YGR109C	CLB6	6.34288	8.91768	5.72698	7.59552	0.44985	1.60302	0.440882	0.242821	7.14576	0.684143	-3.38472	0.00111394
YGR167W	CLC1	311.971	254.25	320.496	257.886	434.502	457.878	476.497	463.508	286.151	458.096	0.678875	0.0033425
YGR110W	CLD1	12.2524	10.5605	12.9535	9.76602	89.486	83.3918	90.8813	91.884	11.3831	88.9108	2.96546	3.24508e-05
YLR117C	CLF1	26.4739	23.483	26.2095	24.3831	30.779	31.1917	32.0414	28.4669	25.1374	30.6197	0.284629	0.00725212
YGL215W	CLG1	124.06	127.155	144.878	109.937	157.473	162.418	139.914	113.44	126.507	143.311	0.179929	0.20054
YMR199W	CLN1	117.551	100.543	96.9688	121.694	39.1845	46.3999	27.9635	24.2324	109.189	34.4451	-1.66446	0.00373765
YPL256C	CLN2	120.057	81.78	99.4154	128.29	8.56073	15.4124	8.37421	8.1878	107.386	10.1338	-3.40556	0.00389193
YAL040C	CLN3	66.0059	58.9401	61.7685	51.8685	50.9384	56.562	27.072	26.0323	59.6457	40.1512	-0.570977	0.0681504
YOR250C	CLP1	28.4536	29.2396	27.3337	25.9944	26.8418	35.2989	30.4475	28.7602	27.7553	30.3371	0.128319	0.200983
YMR012W	CLU1	99.6684	89.6953	98.3564	100.758	56.5638	86.5795	64.9328	55.7646	97.1195	65.9602	-0.558166	0.0486876
YKL137W	CMC1	106.825	68.0761	125.258	73.4461	208.083	306.293	232.48	182.722	93.4013	232.394	1.31506	0.0246806
YBL059C-A	CMC2	98.9126	58.6826	110.397	77.0276	300.309	399.996	347.567	319.641	86.2549	341.878	1.9868	0.00339239
YMR194C-B	CMC4	45.8145	35.6306	54.9941	36.6298	262.677	207.385	205.902	258.49	43.2672	233.613	2.43278	0.00161154
YBR109C	CMD1	596.312	567.751	567.417	589.641	854.281	856.609	795.685	911.287	580.28	854.466	0.558272	0.000849962
YLR271W	CMG1	26.7826	16.4549	27.7736	16.8761	64.7242	59.1915	65.3166	63.8775	21.9718	63.2774	1.52604	0.000345893
YFR014C	CMK1	42.2466	38.5912	46.6437	39.2703	194.06	196.735	182.125	182.435	41.688	188.839	2.17945	8.38697e-05
YOL016C	CMK2	96.7123	55.2166	81.1465	58.2328	118.598	116.581	108.919	109.027	72.827	113.281	0.637363	0.0227826
YML057W	CMP2	65.3511	57.9615	66.356	57.6764	71.0817	81.0973	71.6593	73.8165	61.8362	74.4137	0.267115	0.0619288
YDL156W	CMR1	14.0943	14.7111	15.8645	15.6157	5.6884	10.0869	5.45056	5.87858	15.0714	6.77611	-1.15328	0.00767121
YOR093C	CMR2	11.321	10.686	11.6577	11.1977	11.9694	15.7673	14.0775	11.9092	11.2156	13.4308	0.260044	0.12294
YPR013C	CMR3	17.8708	27.9431	22.772	21.6033	35.0169	33.4793	37.1236	30.7333	22.5473	34.0883	0.596321	0.0212806
YLR003C	CMS1	70.0235	57.0895	67.43	68.5858	20.7182	24.7224	18.7123	15.0733	65.7822	19.8066	-1.73172	0.00221436
YLR433C	CNA1	37.6896	31.2566	33.5168	38.0292	34.2673	36.7378	37.0598	35.8835	35.123	35.9871	0.0350617	0.715775
YKL190W	CNB1	212.079	171.269	216.229	163.839	191.581	185.846	158.503	141.658	190.854	169.397	-0.172061	0.242063
YAL058W	CNE1	22.4026	20.2947	23.0347	23.6456	26.2889	26.8997	27.0958	26.4873	22.3444	26.6929	0.256544	0.0121754
YDR357C	CNL1	134.973	99.494	134.613	102.853	408.306	425.256	379.859	356.24	117.983	392.415	1.7338	0.000622787
YNL225C	CNM67	25.2931	23.3648	27.7598	21.9954	17.1736	24.5368	16.26	14.0241	24.6033	17.9986	-0.450964	0.0932767
YFR046C	CNN1	20.2581	18.9075	19.1569	18.7131	20.1455	24.5718	18.2241	16.8433	19.2589	19.9462	0.0505868	0.712693
YBR155W	CNS1	72.738	46.5666	69.1409	68.4725	21.1422	18.7944	17.3798	16.1237	64.2295	18.36	-1.80667	0.00472523
YIL157C	COA1	114.068	81.5225	128.571	90.5179	310.047	406.584	335.327	291.095	103.67	335.763	1.69545	0.00496695
YPL189C-A	COA2	96.4793	61.743	88.6724	94.191	163.754	243.182	149.392	155.02	85.2714	177.837	1.06042	0.0524528
YJL062W-A	COA3	188.837	131.97	218.657	137.03	353.377	455.588	334.739	327.089	169.124	367.698	1.12045	0.02085
YLR218C	COA4	32.4136	33.6576	44.5158	26.224	45.3777	55.0277	42.8368	39.6587	34.2028	45.7252	0.418878	0.0960206
YMR244C-A	COA6	123.7	72.0704	143.901	94.9437	233.304	245.971	265.809	232.084	108.654	244.292	1.16887	0.00230689
Q0105	COB	0.0221407	0.0721878	0.0437809	0.0189857	0.0400308	0.0710594	0.434696	0.0570144	0.0392738	0.1507	1.94004	0.319074
YLL050C	COF1	1329.08	1089.83	1479.13	1004.52	1115.44	1305.77	973.821	894.358	1225.64	1072.35	-0.192763	0.378746
YGL223C	COG1	51.4746	52.3917	51.7518	50.7644	52.4646	61.2948	56.5164	52.9626	51.5956	55.8096	0.113265	0.0951846
YGR120C	COG2	38.0287	37.1951	38.0663	33.5731	36.9207	42.3947	34.7103	32.086	36.7158	36.5279	-0.00740123	0.925988
YER157W	COG3	21.1596	20.2295	21.6636	19.3254	10.2835	14.1306	10.27	9.28115	20.5945	10.9913	-0.905897	0.00407961
YPR105C	COG4	30.1138	34.5312	32.1648	30.2478	19.0379	23.1738	17.824	16.0463	31.7644	19.0205	-0.739856	0.000723725
YNL051W	COG5	29.6913	33.2277	31.215	25.7074	39.9222	47.2272	33.4699	26.9699	29.9603	36.8973	0.300461	0.110726
YNL041C	COG6	31.7183	29.8055	31.1846	29.0523	27.0122	30.1148	27.072	24.5648	30.4402	27.191	-0.16285	0.0722598
YGL005C	COG7	54.8519	44.0562	60.748	44.9504	130.482	136.63	140.413	118.508	51.1516	131.508	1.3623	0.000326468
YML071C	COG8	42.321	41.3211	44.055	39.7207	28.9185	30.1599	27.2718	27.5397	41.8544	28.4725	-0.555813	0.00163334
YER130C	COM2	104.429	90.0114	143.3	94.1854	25.1792	32.5209	16.3562	13.3531	107.981	21.8523	-2.30492	0.0097434
YDL145C	COP1	98.5104	108.255	103.825	112.019	42.0101	67.5971	46.5558	42.8776	105.652	49.7602	-1.08626	0.00242556
YBR003W	COQ1	57.4105	51.6329	60.6609	48.4593	61.4349	88.1769	68.537	60.3548	54.5409	69.6259	0.352286	0.131795
YOL008W	COQ10	43.9259	53.22	45.6895	39.4048	42.2907	52.6436	38.9445	37.9812	45.56	42.965	-0.0846074	0.161292
YLR290C	COQ11	49.9769	46.8917	53.0629	41.4174	91.7987	94.3833	91.2742	77.2546	47.8372	88.6777	0.890438	0.000520477
YNR041C	COQ2	33.5333	31.4982	32.5624	29.8881	25.7338	38.518	21.1262	19.1621	31.8705	26.135	-0.286237	0.276632
YOL096C	COQ3	40.182	32.5621	41.8622	36.3193	84.5032	93.4774	87.7797	83.167	37.7314	87.2318	1.20909	0.00100807
YDR204W	COQ4	55.0028	42.8508	59.0563	41.0484	210.257	184.192	237.511	246.857	49.4896	219.704	2.15037	0.00122824
YML110C	COQ5	340.2	181.214	358.549	235.149	326.737	428.803	325.827	321.423	278.778	350.697	0.33111	0.34357
YGR255C	COQ6	79.4958	65.402	84.4072	67.5748	74.4106	68.6158	62.5856	60.8626	74.2199	66.6187	-0.155881	0.240987
YGL119W	COQ8	44.3341	34.1367	43.9537	35.8198	42.7901	47.5565	44.9339	40.1465	39.5611	43.8567	0.148717	0.280435
YLR201C	COQ9	105.617	90.8107	112.086	93.3053	242.712	242.216	239.623	242.839	100.455	241.847	1.26755	0.000136597
YBL045C	COR1	241.838	237.191	266.735	267.567	1300.25	1556.17	1398.55	1360.93	253.333	1403.97	2.47041	0.000281031
YNL336W	COS1	55.9355	32.1357	55.1032	51.8403	60.757	57.9373	55.6165	57.1639	48.7537	57.8687	0.247272	0.206047
YNR075W	COS10	3.65405	11.7905	5.00097	8.79441	1.33654	5.77309	1.3689	3.09312	7.30998	2.89291	-1.33735	0.0150994
YBR203W	COS111	5.14734	6.39262	4.70016	6.5186	24.1199	22.5298	22.6518	20.8133	5.68968	22.5287	1.98534	0.000499451
YGL263W	COS12	0.255847	0.841693	0.9212	0.628201	0.0828671	0.676831	0.5337	0.265946	0.661735	0.389836	-0.763387	0.0198385
YBR302C	COS2	76.2343	58.7231	81.3983	80.2649	71.5021	89.4327	78.9021	71.027	74.1552	77.716	0.0676643	0.723349
YML132W	COS3	76.2343	58.7231	81.3983	80.2649	71.5021	89.4327	78.9021	71.027	74.1552	77.716	0.0676643	0.723349
YFL062W	COS4	0.410814	0.277597	0.302771	0.216752	0.470044	0.305108	0.220095	0.310791	0.301984	0.32651	0.112655	0.566815
YJR161C	COS5	26.8549	17.1643	24.9004	26.993	29.9966	31.5898	29.0177	28.3424	23.9781	29.7366	0.310521	0.145542
YGR295C	COS6	149.123	125.682	151.132	161.619	156.066	211.719	155.119	149.318	146.889	168.055	0.194211	0.407595
YDL248W	COS7	23.9619	12.7439	22.8224	22.6473	33.1479	30.483	29.8435	28.7386	20.5439	30.5532	0.572618	0.032725
YHL048W	COS8	54.9331	12.654	58.498	21.5969	72.9722	25.6611	66.8002	27.1474	36.9205	48.1452	0.382971	0.0264073
YKL219W	COS9	26.9435	26.128	30.0907	25.3382	20.824	22.8775	20.2746	17.6066	27.1251	20.3957	-0.411365	0.016635
YOR316C	COT1	44.2116	39.8541	48.1726	40.4614	183.193	219.275	176.256	166.939	43.1749	186.416	2.11026	0.00138494
Q0045	COX1	0.0818776	0.10839	0.135239	0.0523819	0.23058	0.164948	1.38117	0.160478	0.0944721	0.484294	2.35792	0.266153
YPL172C	COX10	25.8422	22.294	27.8435	20.8915	23.6066	35.5033	21.5798	17.2768	24.2178	24.4916	0.0162207	0.954209
YPL132W	COX11	42.2981	33.2755	44.9109	35.8639	67.7019	80.5252	62.5223	55.094	39.0871	66.4608	0.765812	0.0279149
YLR038C	COX12	249.941	181.464	287.484	228.353	2308.68	2467.61	2453.16	2261.04	236.81	2372.62	3.32468	4.35562e-05
YGL191W	COX13	334.627	239.864	354.737	305.519	2147.87	2408.12	2143.35	2069.6	308.687	2192.24	2.82819	0.000284197
YML129C	COX14	233	171.498	253.681	179.108	612.993	853.573	654.399	615.991	209.322	684.239	1.70878	0.0065578
YER141W	COX15	76.3942	63.681	82.8128	72.1681	140.929	208.652	160.413	150.637	73.764	165.158	1.16286	0.0150768
YJL003W	COX16	57.9055	41.5334	62.132	43.9644	132.318	129.133	142.828	120.594	51.3838	131.218	1.35258	0.000104875
YLL009C	COX17	232.442	138.181	256.572	179.289	475.4	840.481	532.131	475.979	201.621	580.998	1.52689	0.0393099
YGR062C	COX18	39.931	39.0645	44.9286	29.7939	50.8509	64.7125	48.6916	44.5804	38.4295	52.2088	0.44208	0.0569127
YLL018C-A	COX19	74.7119	59.5522	68.8999	60.6117	151.122	150.217	148.944	153.484	65.9439	150.942	1.19468	0.000228749
Q0250	COX2	0.0835474	0.0334003	0.0695872	0	0.0927786	0.130286	1.27301	0.344361	0.0466337	0.460109	3.30253	0.226735
YDR231C	COX20	50.4225	38.9211	49.0288	37.9316	243.097	262.995	236.313	235.808	44.076	244.553	2.47208	0.000147686
YHR116W	COX23	41.1087	28.8315	43.8866	26.4975	76.7913	104.805	76.7864	75.3293	35.0811	83.428	1.24984	0.0161578
YDR119W-A	COX26	9.06286	8.16097	5.51191	4.99935	749.833	497.647	700.705	695.121	6.93377	660.827	6.57449	0.00134755
Q0275	COX3	0.0464505	0	0.0322408	0	0.171943	0.15522	0.623506	0.15115	0.0196728	0.275455	3.80754	0.106608
YGL187C	COX4	211.402	220.736	246.176	210.792	1281.21	1502.35	1261.83	1198.71	222.276	1311.03	2.56027	0.000495829
YNL052W	COX5A	235.642	233.984	255.823	234.884	1692.61	1904.82	1758.82	1636.01	240.083	1748.07	2.86415	0.000125733
YIL111W	COX5B	277.26	158.678	311.648	196.797	120.786	175.018	133.638	146.226	236.096	143.917	-0.714135	0.136762
YHR051W	COX6	214.2	180.797	222.247	182.2	1420.89	1553.85	1335.67	1243.89	199.861	1388.58	2.79654	0.000414813
YMR256C	COX7	219.24	213.997	271.362	224.26	2193.73	2710.95	2065.11	1935.65	232.215	2226.36	3.26116	0.00148401
YLR395C	COX8	391.095	334.138	410.603	360.306	1884.27	2072.55	2017.53	2035.43	374.036	2002.44	2.42052	7.34857e-05
YDL067C	COX9	534.746	426.784	561.778	460.407	2747.57	3135.19	2977.59	2807.75	495.929	2917.03	2.55629	0.000176849
YKL179C	COY1	36.4598	34.2438	39.5648	29.6181	30.4338	34.8072	32.5082	28.6196	34.9716	31.5922	-0.146616	0.167658
YOR303W	CPA1	112.331	133.822	105.138	115.69	314.404	362.859	364.3	380.066	116.745	355.407	1.60611	0.000485157
YJR109C	CPA2	24.4093	42.0124	25.5579	26.6477	33.2198	42.9988	35.1794	34.0513	29.6568	36.3623	0.29408	0.0418415
YGR247W	CPD1	29.5481	28.2093	27.6596	30.9407	56.6732	68.7338	57.4826	53.9586	29.0894	59.212	1.0254	0.0039943
YDR155C	CPR1	6659.94	4519.02	6474.85	4970.39	6929.57	4527.93	5795.95	7086.96	5656.05	6085.1	0.105487	0.52427
YHR057C	CPR2	128.245	84.2278	146.345	103.897	286.343	279.632	289.298	276.571	115.679	282.961	1.29048	0.000645507
YML078W	CPR3	307.928	232.394	306.182	257.231	408.53	533.29	439.422	413.187	275.934	448.607	0.701131	0.029832
YCR069W	CPR4	145.681	142.814	157.613	134.434	177.758	169.214	180.31	182.751	145.136	177.508	0.290486	0.0105738
YDR304C	CPR5	505.852	449.715	512.83	466.97	545.967	663.89	564.755	568.102	483.842	585.678	0.275574	0.0828807
YLR216C	CPR6	232.117	228.107	241.323	179.728	429.067	335.587	400.017	479.174	220.319	410.961	0.89941	0.0183099
YJR032W	CPR7	42.1688	43.6152	43.6785	42.9772	15.9101	18.3644	14.2833	12.5838	43.1099	15.2854	-1.49587	0.000188973
YNR028W	CPR8	67.5335	93.9066	71.0068	73.6748	85.2469	106.102	85.0887	80.1491	76.5304	89.1467	0.220148	0.0125877
YJL172W	CPS1	67.5293	67.7664	67.0347	67.3352	60.1819	77.4713	56.0255	63.124	67.4164	64.2007	-0.0705111	0.52859
YNL130C	CPT1	136.072	157.664	133.466	154.145	76.1356	90.012	68.0694	70.918	145.337	76.2837	-0.929952	0.000819018
YOR100C	CRC1	3.06812	3.50446	3.29862	2.48224	508.188	642.922	551.185	519.477	3.08836	555.443	7.49065	0.000363264
YDL142C	CRD1	32.5764	32.7924	33.0471	28.3905	66.1053	75.2313	70.6381	65.9504	31.7016	69.4813	1.13207	0.000245542
YDR223W	CRF1	11.5672	9.38563	10.9547	9.73123	76.9861	33.6618	56.6795	73.1885	10.4097	60.129	2.53013	0.0138442
YHR209W	CRG1	28.4328	15.9339	30.845	20.3854	51.4878	48.7483	47.2912	44.4647	23.8993	47.998	1.00601	0.00559185
YGR189C	CRH1	331.895	233.712	311.025	335.15	83.1477	136.898	78.522	69.2457	302.945	91.9534	-1.72008	0.0120914
YGR218W	CRM1	67.4473	64.1729	64.6605	69.9663	56.5715	64.0584	57.7871	55.6408	66.5618	58.5144	-0.1859	0.0778323
YLR429W	CRN1	142.969	143.984	142.476	131.909	51.0503	80.4307	54.9291	51.7417	140.334	59.538	-1.23699	0.000993679
YHR146W	CRP1	122.592	106.85	153.389	106.404	168.243	157.845	163.006	155.452	122.309	161.136	0.397756	0.0287107
YLR213C	CRR1	4.02431	4.38424	4.3487	3.92353	5.22085	6.56453	6.88117	6.82685	4.17019	6.37335	0.611937	0.00922848
YOL063C	CRT10	15.9786	16.6409	15.8859	15.7726	18.3588	19.9425	19.707	19.9758	16.0695	19.496	0.278855	0.00321586
YNL027W	CRZ1	29.6362	26.4315	27.1744	25.8194	38.6677	40.7836	40.6705	38.1841	27.2654	39.5765	0.537573	0.00181706
YLR241W	CSC1	40.5192	38.519	42.65	38.9752	43.3051	49.039	44.2573	42.9338	40.1658	44.8838	0.160225	0.0987147
YGL238W	CSE1	50.4721	59.8384	53.0888	55.6511	23.1295	28.1888	21.1716	18.3101	54.7626	22.7	-1.2705	0.000566398
YNR010W	CSE2	43.2497	36.0465	38.276	36.6623	37.763	43.3134	36.1196	37.904	38.5586	38.775	0.00807318	0.941649
YKL049C	CSE4	57.8118	44.5226	60.6713	51.5355	51.5855	66.6	52.8928	49.4229	53.6353	55.1253	0.0395318	0.844336
YLR087C	CSF1	4.21245	3.94874	4.58788	5.03627	6.40153	6.19465	7.05023	6.72588	4.44633	6.59307	0.568334	0.000951754
YBR036C	CSG2	137.272	125.235	141.812	127.283	202.589	230.094	201.183	196.833	132.9	207.675	0.643979	0.00530807
YBR161W	CSH1	29.2282	28.005	28.0844	31.7551	11.3021	15.3355	10.5018	10.2909	29.2682	11.8576	-1.30352	0.00237504
YMR025W	CSI1	10.3039	8.68903	11.2087	7.85996	21.7809	21.3483	19.0764	16.6885	9.5154	19.7235	1.05158	0.00277659
YOL007C	CSI2	127.473	119.446	107.479	150.559	20.8568	28.4538	16.5978	15.4639	126.239	20.3431	-2.63355	0.00202489
YNL232W	CSL4	104.502	91.4555	108.108	95.7077	71.1981	77.2178	67.0671	63.3699	99.9433	69.7132	-0.519677	0.0129302
YCR086W	CSM1	46.771	47.8404	45.7465	46.7599	38.4215	49.0699	38.6	40.0795	46.7794	41.5427	-0.171279	0.0960574
YIL132C	CSM2	14.3652	14.3371	12.2197	17.6055	5.45858	7.19599	6.02667	5.50575	14.6319	6.04675	-1.27488	0.00706015
YMR048W	CSM3	34.9128	32.4859	34.3939	33.2443	19.9748	30.854	22.2121	19.2434	33.7592	23.0711	-0.549197	0.040094
YPL200W	CSM4	4.27704	4.47547	4.39319	3.22933	47.3686	34.3717	56.4214	50.3458	4.09376	47.1269	3.52505	0.00283172
YDR179C	CSN9	27.3775	21.791	31.4198	30.5396	17.3816	24.1025	14.6143	10.3651	27.782	16.6159	-0.741587	0.110104
YLR380W	CSR1	84.0013	91.6987	83.1758	94.8839	38.1516	39.3577	31.7544	30.9286	88.4399	35.0481	-1.33536	0.000781973
YPR030W	CSR2	6.25527	4.66028	5.86022	4.16147	99.2218	91.4152	104.138	104.266	5.23431	99.7602	4.25239	7.0261e-05
YIL169C	CSS1	30.4202	31.4988	32.9526	41.2959	89.5534	72.9171	100.329	111.279	34.0419	93.5196	1.45796	0.00269603
YFR020W	CSS2	23.7763	21.8314	24.1089	16.9572	25.8972	28.8804	25.3214	23.5151	21.6684	25.9035	0.257552	0.0663204
YOL159C	CSS3	33.1047	38.0595	33.8759	31.1602	57.6346	69.0392	55.6719	50.6175	34.0501	58.2408	0.774372	0.00231378
YBR042C	CST26	42.0528	45.3444	43.8249	41.1649	13.2764	15.4816	9.93325	9.25951	43.0968	11.9877	-1.84603	0.000105692
YIL036W	CST6	34.7945	31.6277	33.3754	30.626	94.4707	90.0792	96.7485	100.115	32.6059	95.3534	1.54815	0.000135183
YLR394W	CST9	23.3222	21.0064	24.5058	23.1856	42.171	56.184	43.7387	37.262	23.005	44.8389	0.962804	0.0177395
YDR256C	CTA1	14.7822	14.4184	14.7462	14.6453	633.145	396.299	696.05	661.081	14.648	596.644	5.34809	0.00334275
YMR094W	CTF13	9.84911	8.92441	9.67971	10.49	6.28572	8.36303	4.95927	5.01503	9.73581	6.15576	-0.661363	0.0452558
YMR078C	CTF18	27.1023	25.4782	26.0613	31.5575	9.97933	15.8257	9.84955	10.0689	27.5498	11.4309	-1.26911	0.00709298
YPL018W	CTF19	17.0278	13.6982	14.3383	14.6496	41.6418	38.0194	40.1412	45.8874	14.9285	41.4224	1.47235	0.00049146
YLR381W	CTF3	16.0067	17.1645	16.6372	18.0969	8.94413	12.956	8.00814	8.41087	16.9763	9.57978	-0.825459	0.00842387
YPR135W	CTF4	23.0861	20.3288	22.2363	24.5596	14.196	17.1386	13.9679	14.0438	22.5527	14.8366	-0.604142	0.0164531
YHR191C	CTF8	43.3946	46.808	46.5541	40.9852	45.45	46.4011	41.8214	39.3056	44.4355	43.2445	-0.0391944	0.461013
YDR151C	CTH1	61.2276	65.9305	63.4704	53.4995	82.2855	77.7199	80.2747	76.2017	61.032	79.1205	0.374485	0.00507682
YPL181W	CTI6	57.759	57.7975	60.7006	49.2195	100.418	118.847	101.853	94.7172	56.3691	103.959	0.883034	0.00189741
YKL139W	CTK1	31.0242	27.0322	33.6177	23.8711	28.02	28.5248	26.2236	23.1202	28.8863	26.4721	-0.12591	0.292802
YJL006C	CTK2	35.6597	36.5783	37.7606	32.9723	25.1409	27.8184	23.2585	20.1516	35.7427	24.0923	-0.569075	0.00269419
YML112W	CTK3	52.2927	47.2727	49.8836	44.3862	53.6714	52.6076	48.8063	50.4112	48.4588	51.3741	0.0842832	0.180894
YMR180C	CTL1	31.0855	30.6325	32.1639	26.6449	51.9581	50.2174	44.1559	47.1627	30.1317	48.3735	0.682936	0.00321456
YHR109W	CTM1	11.45	9.32667	11.0403	10.5786	14.2857	19.1911	15.6802	14.5554	10.5989	15.9281	0.587661	0.0417573
YCR015C	CTO1	17.6636	15.0005	18.8081	13.9721	24.706	24.4495	21.5497	20.6761	16.3611	22.8453	0.481631	0.0185637
YBR291C	CTP1	26.9997	23.6201	28.1964	23.7399	24.0996	24.2345	20.6011	20.0226	25.639	22.2394	-0.20522	0.136963
YPR124W	CTR1	42.8612	46.6701	70.5153	33.2766	118.396	103.729	232.656	65.5431	48.3308	130.081	1.4284	0.0626848
YHR175W	CTR2	97.8299	103.286	104.389	102.406	126.269	134.076	107.123	102.325	101.978	117.448	0.203771	0.155679
YLR411W	CTR3	14.2973	14.0796	17.7241	12.0414	16.6922	19.527	13.6392	11.3749	14.5356	15.3083	0.0747258	0.730603
YCR054C	CTR86	21.538	15.7257	19.6448	21.6051	12.3656	13.1643	11.4982	9.31257	19.6284	11.5852	-0.760664	0.0286687
YOL145C	CTR9	47.6968	44.2604	48.5661	46.6064	31.0208	39.6633	33.2165	30.3268	46.7824	33.5568	-0.479359	0.0195752
YLR286C	CTS1	1048.36	1030.18	1120	1097.06	419.425	650.885	492.092	416.247	1073.9	494.662	-1.11834	0.003367
YDR371W	CTS2	20.0012	20.3796	20.9213	18.0811	12.8627	14.3953	13.1068	12.2593	19.8458	13.156	-0.59311	0.000779558
YGR088W	CTT1	117.466	16.3684	110.323	47.7133	408.314	114.549	309.177	453.138	72.9677	321.295	2.13857	0.0321926
YMR264W	CUE1	141.813	119.78	154.394	121.464	195.259	212.77	188.623	180.219	134.363	194.218	0.531542	0.0163461
YKL090W	CUE2	17.9544	17.1567	16.6557	15.3546	17.4937	18.8083	16.5041	14.434	16.7803	16.81	0.00254906	0.961295
YGL110C	CUE3	33.1815	31.0191	33.9403	33.5045	30.046	29.7781	29.6742	28.661	32.9113	29.5398	-0.155924	0.0239128
YML101C	CUE4	44.9323	54.4662	50.3399	51.4998	81.7603	101.095	74.2834	78.7997	50.3096	83.9846	0.739293	0.00710264
YOR042W	CUE5	130.552	103.672	137.117	116.772	289.279	302.755	318.543	322.443	122.028	308.255	1.33691	0.000390653
YGR003W	CUL3	17.4656	13.9404	17.7063	18.2838	14.7808	16.541	15.3413	13.8193	16.849	15.1206	-0.15615	0.336776
YHR053C	CUP1-1	2089.51	2075.73	1446.53	2029.41	13994.7	7795.54	9595.05	14376.4	1910.29	11440.4	2.58227	0.00915589
YHR055C	CUP1-2	2089.51	2075.73	1446.53	2029.41	13994.7	7795.54	9595.05	14376.4	1910.29	11440.4	2.58227	0.00915589
YGL166W	CUP2	55.4322	38.6375	50.9943	37.8023	83.2841	81.4993	76.3671	79.301	45.7166	80.1129	0.809317	0.00474282
YPL177C	CUP9	72.1021	76.6606	74.7457	68.6611	228.358	198.286	235.857	227.586	73.0424	222.522	1.60714	0.000530106
YPR158W	CUR1	23.3407	35.5651	27.4012	23.5821	41.4751	27.9999	33.4421	37.0461	27.4723	34.9908	0.348999	0.272684
YMR240C	CUS1	25.6108	24.9519	26.1367	23.2946	22.1488	27.1726	25.006	23.4324	24.9985	24.4399	-0.0326002	0.670577
YNL286W	CUS2	42.8217	38.7591	46.8228	35.3528	50.3133	52.6847	49.7058	46.5419	40.9391	49.8114	0.282997	0.0340748
YNL155W	CUZ1	126.66	99.6391	139.231	73.1784	85.1642	85.373	69.7591	68.6177	109.677	77.2285	-0.506057	0.112916
YDR163W	CWC15	77.1857	58.6283	75.8394	63.1206	108.209	104.009	109.794	103.514	68.6935	106.382	0.631002	0.00134696
YDL209C	CWC2	27.9837	22.6104	28.9843	20.6382	19.0494	18.1279	15.8115	15.4052	25.0541	17.0985	-0.55118	0.0281496
YDR482C	CWC21	87.0385	64.6882	76.6937	54.177	73.3156	80.6839	63.2019	66.1336	70.6493	70.8337	0.00376063	0.983069
YGR278W	CWC22	17.389	18.3124	17.8469	15.9391	14.8048	16.7998	15.0925	14.3712	17.3718	15.2671	-0.186328	0.00766721
YGL128C	CWC23	22.4255	22.6765	23.287	21.0928	43.6256	40.7727	43.7921	43.3102	22.3705	42.8751	0.938547	0.000171092
YLR323C	CWC24	31.7502	28.0059	32.0647	28.8646	37.8574	32.2733	35.0122	34.8937	30.1714	35.0091	0.214553	0.00784309
YNL245C	CWC25	65.6852	56.4098	67.5977	57.2243	61.4283	66.3824	61.0022	57.9575	61.7293	61.6926	-0.000856814	0.992659
YPL064C	CWC27	53.7195	53.2514	59.7366	43.9235	84.6303	83.4235	82.3171	81.7561	52.6578	83.0318	0.657017	0.00229906
YGL027C	CWH41	49.8593	46.9605	50.6249	57.4994	21.8961	31.4986	24.7492	22.8938	51.236	25.2594	-1.02034	0.0072481
YCR017C	CWH43	63.3762	67.6343	66.6257	69.7254	58.4408	77.8368	64.0688	60.1987	66.8404	65.1363	-0.0372591	0.713673
YKL096W	CWP1	384.778	387.066	337.095	298.236	188.943	463.885	196.524	163.407	351.794	253.19	-0.474511	0.199234
YKL096W-A	CWP2	16509.1	16288.3	16407.7	15970.8	3502.22	4441.26	3070.37	3042.55	16294	3514.1	-2.21311	3.56301e-05
YML054C	CYB2	18.3258	10.3723	17.539	14.111	254.067	275.089	197.678	223.967	15.087	237.7	3.97776	0.00114929
YNL111C	CYB5	222.988	190.626	201.37	172.46	37.4833	49.764	32.0153	29.8539	196.861	37.2791	-2.40074	0.000677065
YJR048W	CYC1	152.509	176.092	120.083	195.979	766.16	1458.07	697.882	652.27	161.166	893.596	2.47108	0.0292819
YOR037W	CYC2	32.046	31.7065	35.9404	23.2191	49.9669	65.8903	54.0551	45.9164	30.728	53.9572	0.812261	0.00889431
YAL039C	CYC3	97.221	65.4122	95.1748	59.5566	264.706	267.599	212.801	227.364	79.3411	243.118	1.61551	0.00254306
YEL039C	CYC7	51.2814	7.47967	64.5913	24.2376	94.9701	151.664	110.017	120.655	36.8975	119.327	1.69332	0.0411561
YBR112C	CYC8	36.8737	43.8889	39.1256	42.0254	17.7408	32.2578	18.7722	17.115	40.4784	21.4715	-0.914733	0.00624029
YDL117W	CYK3	33.8657	29.0027	31.3466	29.5089	11.3033	19.7232	12.4891	11.1601	30.931	13.6689	-1.17815	0.0087788
YDR430C	CYM1	33.9318	25.8387	34.4508	27.5483	36.8026	46.8513	42.2189	39.1011	30.4424	41.2435	0.438084	0.0671298
YJL005W	CYR1	10.8647	11.3933	11.515	11.2566	19.4576	21.1947	21.8797	19.7315	11.2574	20.5659	0.869379	0.0002679
YAL012W	CYS3	260.474	376.479	291.991	240.44	22.5421	31.1112	21.4229	20.2044	292.346	23.8201	-3.61742	0.00231974
YGR155W	CYS4	565.73	645.25	494.476	559.316	123.312	153.259	97.8617	111.161	566.193	121.398	-2.22154	0.000184712
YOR065W	CYT1	160.7	107.774	183.014	136.064	753.312	947.983	746.018	692.432	146.888	784.936	2.41786	0.00254729
YKL087C	CYT2	76.851	61.9126	85.5594	66.6976	127.561	172.049	128.464	114.249	72.7551	135.581	0.898031	0.02869
YDR016C	DAD1	69.1853	90.0903	82.0401	60.4132	79.8284	98.6006	80.5883	76.4491	75.4322	83.8666	0.152915	0.104323
YKR083C	DAD2	61.8434	59.8643	67.2087	60.9753	41.5917	52.2448	36.4897	36.4415	62.4729	41.6919	-0.583463	0.0238103
YBR233W-A	DAD3	78.9069	84.2067	81.4778	79.5672	61.1158	67.4984	57.076	49.9116	81.0396	58.9004	-0.460349	0.00528325
YDR320C-A	DAD4	221.787	202.812	236.229	193.254	290.018	318.652	288.941	284.041	213.52	295.413	0.468359	0.00947301
YML070W	DAK1	237.917	102.695	221.412	133.888	130.397	163.37	140.643	138.086	173.978	143.124	-0.281639	0.483603
YFL053W	DAK2	1.82789	2.18154	1.76366	1.54238	1.90345	6.86884	2.14971	2.22958	1.82887	3.28789	0.846214	0.270744
YIR027C	DAL1	4.77947	2.45366	5.21173	4.0762	10.9922	9.1444	13.1702	11.6808	4.13026	11.2469	1.44522	0.000394774
YIR029W	DAL2	11.5862	9.62995	12.1495	8.71775	59.9989	57.4125	63.9167	53.4427	10.5208	58.6927	2.47993	5.91936e-05
YIR032C	DAL3	12.8592	13.4059	11.426	8.10037	22.7987	22.4236	18.9178	21.1142	11.4479	21.3136	0.896694	0.00345192
YIR028W	DAL4	4.61054	3.4715	5.26597	4.12768	10.5228	8.19475	10.3401	9.33458	4.36892	9.59806	1.13546	0.000237645
YJR152W	DAL5	9.67698	9.89087	10.7223	8.30715	15.2461	20.6291	17.4816	17.0496	9.64932	17.6016	0.867207	0.00598709
YIR031C	DAL7	18.5729	16.3075	17.9722	12.962	16.1469	17.2811	13.7436	13.5416	16.4536	15.1783	-0.116397	0.380421
YKR034W	DAL80	1.1303	1.82603	1.19291	0.81289	1.85698	1.27625	1.98848	1.61227	1.24053	1.68349	0.4405	0.273593
YIR023W	DAL81	22.2298	24.7087	24.1597	24.8586	18.6237	21.3452	20.8387	20.3676	23.9892	20.2938	-0.241346	0.000867565
YNL314W	DAL82	31.8066	30.3939	31.2856	27.5164	50.0912	52.585	48.3241	50.1019	30.2506	50.2755	0.732892	0.000725486
YGR113W	DAM1	49.509	58.4692	51.6073	50.6114	40.2767	48.8132	41.3769	41.7788	52.5492	43.0614	-0.287274	6.89196e-05
YJR150C	DAN1	0.318475	0.429009	0.432489	0.163195	0.69195	0.478129	0.527455	0.886128	0.335792	0.645915	0.943778	0.139471
YJR151C	DAN4	6.20894	6.30227	7.68487	6.9495	21.8755	23.4935	26.3612	24.3809	6.78639	24.0278	1.82399	0.000100916
YPL170W	DAP1	117.244	94.8434	116.612	84.4865	182.298	156.444	150.862	152.856	103.296	160.615	0.636816	0.00523209
YHR028C	DAP2	79.1398	65.5649	80.9562	71.9326	112.604	120.469	116.808	116.065	74.3984	116.486	0.64682	0.00321027
YJL149W	DAS1	19.4882	17.8384	17.5742	20.282	29.5591	26.3864	30.1855	30.6569	18.7957	29.197	0.635416	0.00112725
YDR020C	DAS2	32.5466	26.0045	31.0568	32.5273	15.2872	19.0302	14.0101	14.5362	30.5338	15.7159	-0.95818	0.0109713
YML113W	DAT1	59.3161	41.9533	58.0714	51.5974	21.3612	19.8231	17.9683	19.4135	52.7345	19.6415	-1.42484	0.00374883
YGR092W	DBF2	40.1176	48.7429	40.7941	36.5556	28.0718	43.0346	27.9495	26.6526	41.5525	31.4271	-0.402927	0.00794891
YPR111W	DBF20	17.0903	19.568	17.7859	15.2003	17.3391	21.6519	19.6944	17.8968	17.4111	19.1456	0.137	0.0452258
YDR052C	DBF4	52.0882	48.1026	48.1153	46.1657	24.8574	34.6663	26.4644	27.3923	48.6179	28.3451	-0.77839	0.00587158
YPL119C	DBP1	9.94257	7.46716	9.95827	7.9982	59.4998	34.3439	61.059	63.6161	8.84155	54.6297	2.62731	0.00570871
YDL031W	DBP10	55.8022	40.3479	53.1872	59.9477	17.9576	20.9831	16.9399	16.5814	52.3212	18.1155	-1.53017	0.00705722
YNL112W	DBP2	429.669	202.736	380.765	419.213	3.78762	9.05641	4.55109	3.15526	358.096	5.13759	-6.12311	0.00734303
YGL078C	DBP3	148.618	103.798	136.625	158.591	15.2316	16.2864	12.5103	12.534	136.908	14.1406	-3.27529	0.0022876
YOR046C	DBP5	152.216	164.274	142.246	168.044	55.2494	68.7298	49.7913	47.8877	156.695	55.4145	-1.49962	0.000538947
YNR038W	DBP6	54.3814	39.5308	48.9481	53.5328	19.6166	21.6545	18.8568	18.4526	49.0983	19.6451	-1.3215	0.00526745
YKR024C	DBP7	35.0443	20.8235	34.6744	33.6213	7.66347	7.58079	7.01574	6.1144	31.0409	7.0936	-2.12958	0.00675362
YHR169W	DBP8	53.333	37.9898	50.4295	53.7657	9.43429	9.71234	7.27721	7.61672	48.8795	8.51014	-2.52197	0.0021966
YLR276C	DBP9	99.8853	70.9996	91.8658	104.252	22.2184	27.3086	20.6229	19.6356	91.7507	22.4464	-2.03124	0.00449893
YKL149C	DBR1	26.0192	24.6905	24.8804	22.8616	30.0888	30.7797	30.8442	25.5967	24.6129	29.3273	0.252831	0.00994047
YCL016C	DCC1	25.073	24.164	25.6049	22.9579	32.8864	37.487	34.7833	35.5906	24.45	35.1868	0.525204	0.00397945
YHR144C	DCD1	39.3125	36.3805	38.9132	36.3193	7.46133	12.2093	6.26588	5.13006	37.7314	7.76664	-2.2804	0.000602327
YIR030C	DCG1	11.0166	10.2006	12.7441	9.71623	6.37536	6.62523	5.44143	4.17011	10.9194	5.65303	-0.949794	0.00686347
YOR180C	DCI1	19.3054	21.9194	18.5005	16.9656	47.2601	34.8132	40.7518	35.5829	19.1727	39.602	1.04652	0.0075259
YLR422W	DCK1	11.0495	9.04196	10.818	11.7386	15.155	17.0615	17.366	16.8991	10.662	16.6204	0.640475	0.00595806
YLR128W	DCN1	29.14	23.5837	30.9028	26.9913	52.4598	50.4465	52.4419	56.2447	27.6544	52.8982	0.935708	0.000704051
YOL149W	DCP1	114.728	111.295	114.812	105.316	66.103	75.2226	57.4074	50.675	111.538	62.352	-0.839024	0.00190937
YNL118C	DCP2	46.1976	49.8265	49.991	46.5431	50.308	64.1519	60.7554	53.627	48.1395	57.2106	0.249059	0.0264232
YLR361C	DCR2	20.4893	20.5052	19.9979	21.8061	30.0737	34.1192	32.532	33.9456	20.6996	32.6676	0.658257	0.000785349
YLR270W	DCS1	119.511	54.1088	122.694	82.4514	327.362	314.136	340.6	319.561	94.6913	325.415	1.78098	0.000270638
YOR173W	DCS2	46.9791	10.2598	50.1244	25.4456	439.005	313.472	472.948	481.743	33.2022	426.792	3.68418	0.00125185
YFR012W	DCV1	4.70745	4.87513	4.36884	3.99391	4.70719	5.0537	4.4047	3.99702	4.48633	4.54065	0.0173631	0.288437
YKL046C	DCW1	96.329	88.0633	104.169	94.7132	92.0661	117.157	86.1872	86.3507	95.8186	95.4403	-0.00570829	0.972835
YPL194W	DDC1	10.8535	8.97608	11.0042	10.6465	11.1636	11.5285	12.7751	11.2262	10.3701	11.6733	0.170793	0.08853
YER143W	DDI1	72.058	56.9381	73.1146	54.6277	138.047	121.075	127.34	133.553	64.1846	130.004	1.01825	0.000989595
YFL061W	DDI2	6.93918	4.29482	6.15074	6.30712	11.7606	11.8459	10.2631	10.5281	5.92296	11.0994	0.906093	0.00767111
YNL335W	DDI3	6.02268	6.71754	5.98888	8.00519	13.6751	10.9142	12.4889	11.5943	6.68357	12.1681	0.864416	0.010536
YOR163W	DDP1	131.711	99.8255	131.979	104.862	180.558	178.482	161.915	171.044	117.094	173	0.563098	0.0132772
YOL052C-A	DDR2	478.83	40.7784	479.987	163.744	6984.43	4558.91	6803.78	6631.42	290.835	6244.64	4.42435	0.0011302
YMR173W	DDR48	793.139	906.731	788.846	648.339	337.719	458.624	360.554	379.623	784.264	384.13	-1.02974	0.00284294
YOR204W	DED1	87.4556	97.1476	89.7035	81.2336	23.3183	29.5138	23.1527	21.7396	88.8851	24.4311	-1.86322	4.85076e-05
YHR019C	DED81	337.292	412.527	304.736	431.814	72.1518	118.111	76.8329	75.0656	371.592	85.5403	-2.11904	0.00183862
YKL054C	DEF1	140.292	123.111	140.388	141.739	106.017	132.077	104.951	108.034	136.382	112.77	-0.274278	0.118103
YFL001W	DEG1	34.8505	31.3007	38.8271	32.1156	13.139	20.4108	12.0766	10.0757	34.2735	13.9255	-1.29936	0.00900481
YAL013W	DEP1	55.6744	58.5703	58.12	42.0304	71.7817	77.7702	72.454	71.9602	53.5988	73.4915	0.455378	0.010738
YBR201W	DER1	41.0413	49.2058	48.6829	31.1549	41.4778	41.5364	35.9502	31.1438	42.5212	37.5271	-0.180252	0.214351
YDR051C	DET1	79.8568	72.9246	77.1518	68.4727	97.9777	100.39	96.7172	93.5618	74.6015	97.1617	0.381183	0.00202991
YIL049W	DFG10	41.3763	51.5672	41.94	38.7062	43.7591	46.7521	29.5466	24.0208	43.3974	36.0196	-0.268825	0.1532
YOR030W	DFG16	16.8322	17.2373	16.9732	17.3305	25.2179	21.3218	24.4582	24.5346	17.0933	23.8831	0.482561	0.00541024
YMR238W	DFG5	80.4358	64.7969	80.3934	67.1781	44.2391	53.0051	39.2166	37.7273	73.201	43.547	-0.74929	0.019103
YDR411C	DFM1	85.5049	96.3321	96.1881	85.8544	117.816	128.229	119.402	127.373	90.9699	123.205	0.4376	0.00327958
YOR236W	DFR1	73.9109	53.1375	72.581	74.7153	29.0705	30.4239	25.0923	25.0954	68.5862	27.4205	-1.32266	0.00705034
YOR245C	DGA1	44.389	34.7943	41.3907	41.8936	93.5379	94.5203	98.1419	95.3229	40.6169	95.3808	1.23162	0.000156269
YOR311C	DGK1	76.9043	91.5436	83.4681	74.2377	48.9569	59.8297	44.4728	40.4702	81.5384	48.4324	-0.751508	0.000730076
YNL130C-A	DGR1	7.18096	16.3821	9.42668	12.3772	5.72075	6.6076	3.0582	3.3865	11.3417	4.69326	-1.27298	0.0382805
YKL121W	DGR2	15.4039	14.2999	15.9277	14.367	32.0322	31.9408	36.18	34.62	14.9996	33.6932	1.16753	0.000263598
YDL160C	DHH1	37.6292	46.5104	38.6522	41.5492	47.0955	47.6162	48.8737	49.8615	41.0853	48.3617	0.235245	0.0402035
YKL078W	DHR2	16.6399	9.29733	14.0997	22.8293	1.85615	2.83731	1.63897	1.55812	15.7166	1.97264	-2.99409	0.0206146
YMR316W	DIA1	47.4665	21.115	44.7421	28.0952	32.9862	35.3385	14.8991	9.57634	35.3547	23.2	-0.607775	0.285506
YOR080W	DIA2	18.0564	16.7493	18.654	16.5825	11.0352	14.0913	11.5622	9.31272	17.5105	11.5004	-0.606546	0.0126236
YDL024C	DIA3	4.0266	2.64872	4.34353	2.97692	13.6803	11.4937	16.1896	16.7375	3.49894	14.5253	2.05357	0.00217146
YHR011W	DIA4	17.7729	14.4818	21.3788	14.5999	22.6531	29.1641	25.892	23.141	17.0584	25.2126	0.563664	0.0407114
YPR082C	DIB1	55.3241	62.7695	62.4715	58.4236	134.185	139.877	126.833	116.495	59.7472	129.347	1.11431	0.000812509
YLR348C	DIC1	90.7377	211.695	106.609	80.7073	236.416	225.692	201.623	171.488	122.437	208.805	0.770112	0.0500787
YKR035W-A	DID2	168.642	135.621	178.496	137.695	226.433	250.633	206.055	194.71	155.113	219.458	0.500619	0.0390068
YKL002W	DID4	188.023	151.836	193.251	150.114	317.691	314.983	298.419	305.992	170.806	309.271	0.856514	0.00185976
YGR227W	DIE2	36.6729	33.4566	37.1085	39.1546	30.5773	38.1904	29.374	27.6391	36.5981	31.4452	-0.218931	0.235832
YLR437C	DIF1	55.1727	106.117	68.4386	57.3644	18.4038	30.7664	15.7303	15.0741	71.7732	19.9936	-1.8439	0.00895455
YPL049C	DIG1	140.679	150.687	143.659	132.571	95.8628	95.4931	87.456	93.2297	141.899	93.0104	-0.6094	0.00126182
YDR480W	DIG2	28.2866	35.31	28.5121	32.2109	18.9261	28.6948	20.7172	19.2844	31.0799	21.9056	-0.50468	0.00681202
YPL266W	DIM1	88.831	72.3484	80.0156	102.284	17.6425	24.5965	15.9283	14.7405	85.8697	18.2269	-2.23608	0.00379753
YDR263C	DIN7	8.80632	8.27817	8.70136	10.4971	7.15282	9.43426	7.1832	6.41866	9.07074	7.54723	-0.265272	0.249494
YLR129W	DIP2	55.9216	40.2762	53.6575	53.0676	6.56151	9.67895	6.39923	5.8756	50.7307	7.12882	-2.83112	0.00213387
YPL265W	DIP5	26.7637	45.6619	27.3637	18.8129	658.572	627.183	644.467	517.945	29.6505	612.042	4.3675	0.000289549
YOL021C	DIS3	49.0504	43.9226	45.7993	48.744	25.1935	29.0324	25.8799	24.9238	46.8791	26.2574	-0.83622	0.00231467
YDR403W	DIT1	3.12886	2.74919	3.2344	3.32854	4.45436	5.06256	5.32582	4.14973	3.11025	4.74812	0.610326	0.0177014
YDR402C	DIT2	2.60407	2.35785	2.60919	2.6589	3.37225	2.92788	3.91805	3.81624	2.5575	3.50861	0.456162	0.0113891
YIR004W	DJP1	69.4264	60.9733	73.609	58.9167	78.7502	90.4299	77.6562	69.7246	65.7313	79.1402	0.26783	0.0942271
YDL174C	DLD1	87.7077	56.2331	81.6763	82.3846	593.871	667.2	558.996	525.185	77.0004	586.313	2.92873	0.000782497
YDL178W	DLD2	107.994	52.7636	117.982	85.1963	82.8948	102.894	87.4477	76.8335	90.984	87.5175	-0.0560409	0.863162
YEL071W	DLD3	96.507	190.808	115.138	80.0497	122.692	188.907	97.7338	71.7393	120.626	120.268	-0.00428388	0.972045
YJL065C	DLS1	70.5749	78.4021	76.1818	65.3942	93.7058	110.995	85.6364	92.5043	72.6382	95.7104	0.397946	0.0184959
YMR126C	DLT1	22.5769	25.844	26.4127	19.6638	23.4681	26.0783	17.7924	15.6871	23.6243	20.7565	-0.186713	0.283373
YHR115C	DMA1	50.3374	53.4638	50.1096	52.0453	43.427	42.6965	42.4242	43.9084	51.489	43.114	-0.256108	0.0021223
YNL116W	DMA2	21.1452	17.9489	21.5865	21.1693	33.7156	27.722	37.7889	35.8668	20.4625	33.7733	0.722904	0.00244086
YER179W	DMC1	10.6002	10.4475	9.99125	7.69843	30.8151	27.6504	24.7921	24.9604	9.68435	27.0545	1.48214	0.000564189
YMR211W	DML1	25.8301	20.5835	25.1225	22.7606	22.721	24.7965	21.4345	20.2117	23.5742	22.2909	-0.0807508	0.537126
YHR164C	DNA2	8.11021	6.89957	8.94003	6.48662	8.03501	9.03374	8.48186	8.19741	7.60911	8.437	0.149004	0.288
YER166W	DNF1	26.4864	28.7289	28.5778	30.0961	27.0902	30.3284	29.6816	27.9062	28.4723	28.7516	0.0140832	0.763481
YDR093W	DNF2	21.5505	25.4537	23.4802	26.416	8.79874	17.1023	10.172	8.53448	24.2251	11.1519	-1.11922	0.00675974
YMR162C	DNF3	12.3453	12.6198	13.0833	12.7959	18.8132	21.6519	20.9709	19.9029	12.7111	20.3347	0.677859	0.000821484
YOR005C	DNL4	10.4589	9.9622	11.1169	8.78267	18.0177	20.1092	19.2891	18.0285	10.0802	18.8611	0.903896	0.000604995
YLL001W	DNM1	34.3585	36.5344	37.2603	30.6303	84.4663	104.578	91.5377	83.5698	34.6959	91.0379	1.3917	0.000772847
YKL213C	DOA1	52.6331	48.6827	52.4011	44.1771	43.7677	51.0313	45.1198	42.3567	49.4735	45.5689	-0.118607	0.226448
YDR069C	DOA4	11.72	14.28	11.9347	12.4219	19.9993	22.2594	22.6383	22.6895	12.5892	21.8966	0.798528	0.000876189
YGL240W	DOC1	10.1875	9.49404	10.6939	8.25385	10.5862	9.87069	9.64453	10.5403	9.65732	10.1604	0.0732663	0.515408
YHR044C	DOG1	17.7421	26.6682	20.1861	15.5865	12.6099	23.0466	12.5551	11.2929	20.0457	14.8761	-0.430296	0.0097374
YHR043C	DOG2	146.669	108.008	161.43	108.984	33.4566	106.382	34.0248	31.4971	131.273	51.3401	-1.35441	0.0655918
YNL001W	DOM34	57.8285	47.1401	59.978	51.8164	30.6188	37.415	28.6506	24.6419	54.1907	30.3316	-0.837226	0.0157422
YDR273W	DON1	11.0843	12.5796	12.7336	11.5541	23.0237	22.1517	20.9054	19.3499	11.9879	21.3577	0.833176	0.00213471
YDR141C	DOP1	14.1365	13.3282	15.3699	15.6738	15.4314	17.7781	17.3312	16.2365	14.6271	16.6943	0.190712	0.0917423
YDR068W	DOS2	121.361	89.737	129.24	98.7598	135.993	147.106	134.293	126.701	109.774	136.023	0.309311	0.104464
YDR440W	DOT1	32.9358	24.5741	30.4088	32.2634	9.61024	14.3456	9.11507	8.75214	30.0455	10.4558	-1.52285	0.00846082
YIL010W	DOT5	124.938	92.3065	132.206	100.296	118.172	168.068	124.114	113.572	112.437	130.982	0.220251	0.415726
YER088C	DOT6	147.482	111.269	158.217	148.182	108.922	129.476	104.32	107.836	141.287	112.638	-0.326934	0.171092
YJL090C	DPB11	17.24	18.8406	18.0186	18.4991	17.7489	18.5402	15.569	15.0544	18.1496	16.7281	-0.11766	0.219641
YPR175W	DPB2	23.7966	19.4295	21.1494	25.0989	2.82772	6.83646	2.98883	2.59476	22.3686	3.81194	-2.55288	0.00341362
YBR278W	DPB3	47.6399	47.9343	53.7699	43.9512	56.2101	65.9492	56.7681	57.6912	48.3238	59.1546	0.291757	0.0445398
YDR121W	DPB4	73.0482	62.0144	70.1779	67.0956	47.2421	53.6223	43.5175	43.9918	68.084	47.0934	-0.531791	0.0160973
YIL103W	DPH1	54.7645	41.3011	53.3415	53.6365	28.7996	32.4403	25.2484	25.4196	50.7609	27.977	-0.859478	0.0164586
YKL191W	DPH2	48.1663	35.9985	47.04	54.5021	30.3108	30.4944	31.1162	30.6798	46.4267	30.6503	-0.599054	0.0256532
YLR172C	DPH5	126.784	131.659	108.155	164.208	85.9135	92.2694	85.8017	91.1473	132.701	88.783	-0.57983	0.0254293
YLR143W	DPH6	24.6872	25.1958	23.8488	25.2507	12.1511	13.071	11.9901	11.258	24.7456	12.1175	-1.03008	0.000117311
YDR294C	DPL1	86.7591	79.9413	93.9025	72.3741	84.2796	82.9871	91.8137	89.2509	83.2442	87.0828	0.0650376	0.458564
YPR183W	DPM1	211.198	235.731	225.249	220.147	104.239	150.619	106.035	104.863	223.081	116.439	-0.937995	0.000789333
YDR284C	DPP1	132.04	165.663	145.222	114.798	132.528	150.122	123.731	113.032	139.431	129.853	-0.102667	0.169722
YLL018C	DPS1	253.181	290.994	242.394	286.491	175.841	221.439	201.064	199.904	268.265	199.562	-0.426822	0.00590122
YKR071C	DRE2	122.04	165.505	128.438	116.189	110.292	139.838	117.335	115.629	133.043	120.773	-0.139589	0.0973937
YGR093W	DRN1	38.3451	29.2435	37.3613	37.194	26.078	26.8491	24.1126	22.3772	35.536	24.8542	-0.515789	0.0320314
YLL008W	DRS1	92.0953	53.4342	83.1826	94.3267	6.55048	9.12658	6.19852	6.03045	80.7597	6.97651	-3.53306	0.00532107
YAL026C	DRS2	25.0743	27.4699	25.6958	28.2565	14.5561	18.5763	14.4584	13.4037	26.6241	15.2486	-0.804055	0.00285952
YOL073C	DSC2	56.9921	54.6314	57.8913	51.4182	124.726	110.285	116.322	123.787	55.2332	118.78	1.10468	0.000508355
YOR223W	DSC3	26.3167	26.0473	28.8288	22.6453	71.1195	72.645	71.5198	66.9476	25.9595	70.558	1.44255	1.2925e-05
YGL196W	DSD1	72.1989	54.1306	73.2417	53.5405	87.0096	74.1312	84.273	88.5122	63.2779	83.4815	0.399754	0.0310488
YER124C	DSE1	244.499	216.96	235.802	229.211	125.229	182.508	159.444	134.933	231.618	150.529	-0.621711	0.0200146
YHR143W	DSE2	593.442	610.887	606.605	586.645	188.075	311.329	199.363	156.041	599.395	213.702	-1.48791	0.000945174
YOR264W	DSE3	83.9218	79.0724	92.3376	76.4749	109.504	134.36	121.117	106.734	82.9517	117.929	0.507572	0.0144723
YNR067C	DSE4	51.9763	52.4368	59.182	60.3834	40.2838	51.7765	50.0192	40.1008	55.9946	45.5451	-0.297993	0.0812534
YEL070W	DSF1	0.917144	1.46366	1.02537	0.500703	3.39141	5.45446	3.38058	3.29423	0.976719	3.88017	1.9901	0.00444876
YBR007C	DSF2	24.8341	27.8155	23.3184	24.5627	3.31031	6.54576	3.5171	3.30275	25.1327	4.16898	-2.5918	1.44278e-05
YMR276W	DSK2	305.503	308.071	323.107	250.677	351.128	336.04	307.855	358.143	296.839	338.291	0.188584	0.201849
YNL258C	DSL1	29.9694	29.2093	32.3231	28.984	31.1032	36.5338	34.1004	32.2304	30.1214	33.492	0.153023	0.0937872
YIR010W	DSN1	24.4629	30.8004	25.3188	24.7367	22.1787	25.9923	25.1273	22.9162	26.3297	24.0536	-0.130437	0.0975158
YMR287C	DSS1	13.8912	11.9116	14.7847	11.2068	14.0338	17.5543	14.7468	12.8227	12.9486	14.7894	0.19177	0.25756
YPR017C	DSS4	45.297	40.4677	44.542	40.2792	40.3687	48.2213	33.6051	34.907	42.6465	39.2755	-0.118796	0.456373
YGL043W	DST1	73.5806	74.0716	76.1082	65.3146	53.2515	62.8005	52.132	50.6703	72.2687	54.7136	-0.401473	0.0085382
YDL219W	DTD1	83.7702	92.2278	80.454	86.0817	17.5634	30.7459	15.6098	13.3065	85.6334	19.3064	-2.14909	9.98495e-05
YBR180W	DTR1	2.22375	2.0148	1.94738	1.78139	1.84632	1.79022	1.96031	1.93864	1.99183	1.88387	-0.0803932	0.432662
YOL087C	DUF1	23.7481	19.71	24.7683	21.6068	47.4726	48.024	51.0604	47.6173	22.4583	48.5436	1.11203	0.000102509
YFR044C	DUG1	143.844	139.505	137.688	128.035	267.747	268.979	283.21	282.459	137.268	275.599	1.00557	0.00028986
YBR281C	DUG2	21.8091	22.0546	20.7388	20.7564	8.03343	12.1191	8.82175	8.58933	21.3397	9.3909	-1.18421	0.000621284
YNL191W	DUG3	32.1022	30.1024	31.0971	26.0072	28.3219	20.8936	24.1605	26.6127	29.8272	24.9972	-0.254865	0.107778
YDL101C	DUN1	27.1001	23.229	23.9394	29.8012	6.60336	13.0913	6.95329	6.76135	26.0174	8.35233	-1.63923	0.00804107
YGL061C	DUO1	45.4304	45.286	44.5189	46.8352	14.6382	22.1285	13.7355	10.5896	45.5176	15.2729	-1.57545	0.00150841
YBR208C	DUR1,2	12.8303	8.68988	14.7882	6.59705	5.57528	8.52155	7.10748	5.92787	10.7264	6.78304	-0.661155	0.148635
YHL016C	DUR3	7.15045	7.57343	6.30481	5.45271	7.76853	10.8199	7.54392	7.74428	6.62035	8.46916	0.355311	0.0497894
YML080W	DUS1	47.0103	33.9783	42.8037	43.7132	13.1726	14.1769	11.4917	11.071	41.8764	12.478	-1.74674	0.00282866
YLR401C	DUS3	65.4864	40.8502	60.3911	65.5155	13.9513	13.8493	13.949	14.9697	58.0608	14.1798	-2.03372	0.00463313
YLR405W	DUS4	39.7085	32.4877	39.1647	37.9694	13.7485	19.5826	13.5587	13.2608	37.3326	15.0376	-1.31186	0.00575259
YBR252W	DUT1	127.819	149.449	132.306	138.929	34.6131	57.121	30.0682	27.4943	137.126	37.3242	-1.87732	0.000197766
YDR370C	DXO1	38.9185	36.9001	37.0119	38.6243	19.7337	20.2591	18.9154	18.8218	37.8637	19.4325	-0.962344	0.000116696
YKR054C	DYN1	4.55088	4.5166	5.0229	5.14208	5.84483	6.69675	7.10832	6.16973	4.80811	6.45491	0.424925	0.0104555
YDR424C	DYN2	134.36	127.951	160.606	125.256	260.816	288.98	263.482	247.094	137.043	265.093	0.951867	0.00181099
YMR299C	DYN3	40.0239	42.1345	50.6269	37.4062	38.3746	49.4682	40.463	34.2671	42.5479	40.6432	-0.0660722	0.633018
YHR068W	DYS1	193.521	212.085	180.494	210.235	30.7319	48.5849	25.8864	22.7256	199.084	31.9822	-2.63803	0.000167749
YDR359C	EAF1	21.6422	20.3585	21.575	23.1246	23.5229	29.2327	28.5068	28.535	21.6751	27.4493	0.340735	0.0298266
YPR023C	EAF3	76.0563	66.0832	73.0638	65.1053	298.7	338.947	332.693	330.824	70.0772	325.291	2.21471	0.000184533
YEL018W	EAF5	39.1863	44.1157	46.2348	34.4461	48.7696	51.7354	41.8713	39.6641	40.9957	45.5101	0.150713	0.240281
YJR082C	EAF6	107.921	100.678	111.607	107.885	147.468	150.618	145.501	158.476	107.023	150.516	0.491997	0.00176313
YNL136W	EAF7	56.2411	51.6973	63.1071	46.8622	76.7078	72.1551	71.3053	69.1647	54.4769	72.3332	0.409013	0.0118484
YKL204W	EAP1	53.0579	50.7503	52.2693	48.7193	77.4832	83.3601	80.8725	80.1179	51.1992	80.4584	0.652122	0.000520555
YMR171C	EAR1	71.8755	77.3389	74.4788	65.6429	68.0517	65.6785	70.4418	72.9197	72.334	69.2729	-0.0623828	0.48961
YKL172W	EBP2	234.809	170.965	221.807	241.997	51.3103	57.3518	44.66	42.2001	217.394	48.8805	-2.15298	0.00298126
YDR206W	EBS1	34.6291	32.9152	34.6607	36.9279	29.7375	33.6446	29.6349	27.8775	34.7832	30.2236	-0.202715	0.108049
YLR284C	ECI1	25.3554	18.8986	26.7378	16.9891	266.397	238.454	247.183	239.194	21.9952	247.807	3.49395	2.54547e-05
YGR146C	ECL1	73.5257	50.8879	58.7742	57.3129	317.411	182.701	285.24	319.641	60.1252	276.248	2.19992	0.00502207
YAL059W	ECM1	72.5302	58.5803	69.6547	69.5643	19.6432	19.748	18.3516	15.2923	67.5824	18.2588	-1.88806	0.000806672
YEL030W	ECM10	7.37884	7.28291	7.97562	6.08857	21.2299	12.3866	20.5601	24.1569	7.18149	19.5834	1.44728	0.0193964
YDR446W	ECM11	0.532262	0.954808	0.682038	0.672644	0.394048	0.471258	0.311925	0.310869	0.710438	0.372025	-0.933309	0.0184125
YHR021W-A	ECM12	8.25143	4.72639	6.11774	6.12064	4.1511	4.56469	2.90198	3.44409	6.30405	3.76546	-0.743451	0.0574578
YBL043W	ECM13	35.1807	10.6085	56.2213	32.6005	656.867	769.991	917.34	812.471	33.6527	789.167	4.55153	0.000619048
YHR132C	ECM14	108.041	110.578	115.794	114.757	171.055	187.113	169.385	164.33	112.293	172.971	0.623267	0.00204859
YBL001C	ECM15	618.498	294.378	625.969	399.534	1512.93	1379.81	1473.4	1390.86	484.595	1439.25	1.57047	0.000370963
YMR128W	ECM16	32.0398	22.5194	29.5184	41.4942	6.70409	8.16403	6.86971	6.24333	31.3929	6.99529	-2.16598	0.010894
YDR125C	ECM18	10.1837	10.2488	11.1737	9.51769	24.4748	28.2648	26.6447	24.9614	10.281	26.0864	1.34332	0.000269306
YLR390W	ECM19	70.2674	49.8989	77.1871	58.7459	111.698	153.233	115.977	115.491	64.0248	124.1	0.954797	0.0276886
YBR065C	ECM2	21.2738	19.1535	21.3702	18.1296	19.9803	20.5509	20.5295	20.6537	19.9818	20.4286	0.0319056	0.65659
YBL101C	ECM21	15.5477	12.4798	16.3934	12.8949	33.8328	25.5032	37.3859	36.6187	14.329	33.3351	1.21811	0.00362986
YLR228C	ECM22	8.94943	20.9104	10.9639	12.9361	22.4705	35.6019	27.4523	24.9769	13.44	27.6254	1.03947	0.000631457
YPL021W	ECM23	0	0.116219	0.096854	0.0498365	0.309918	0.362673	0.278428	0.201808	0.0657274	0.288207	2.13254	0.00800324
YJL201W	ECM25	29.2159	33.9243	26.6644	32.8522	11.6945	22.6145	12.7333	11.8379	30.6642	14.72	-1.05877	0.00484477
YJR106W	ECM27	12.1271	13.0135	12.9022	11.0203	17.8577	18.7507	18.4272	18.8818	12.2658	18.4794	0.591276	0.00149944
YHL030W	ECM29	16.7941	15.6896	19.2711	12.1151	9.21049	9.54827	9.11879	7.99549	15.9675	8.96826	-0.832236	0.0117264
YOR092W	ECM3	43.8432	41.7378	41.6805	45.663	30.1701	24.583	14.7037	13.2277	43.2311	20.6711	-1.06445	0.0137642
YLR436C	ECM30	21.5735	23.5229	21.1197	22.2552	17.6684	21.2586	19.1778	18.6614	22.1178	19.1915	-0.204738	0.00907452
YBR176W	ECM31	29.9981	22.3181	30.1622	30.052	27.5776	36.9507	27.1999	22.8495	28.1326	28.6444	0.0260115	0.922245
YER176W	ECM32	24.0553	25.5675	25.8628	24.7314	15.2537	18.3077	14.9609	13.0929	25.0542	15.4038	-0.701769	0.00234889
YBR078W	ECM33	1262.63	1312.01	1219.87	1371.29	204.853	331.765	178.33	163.373	1291.45	219.58	-2.55617	0.000200615
YHL043W	ECM34	17.1327	15.0476	16.5942	13.6006	54.454	44.413	47.5485	51.3013	15.5938	49.4292	1.66439	0.000556254
YLR299W	ECM38	29.4	20.3567	30.7398	23.0256	44.8659	63.3148	47.9801	47.1184	25.8805	50.8198	0.973524	0.0286332
YKR076W	ECM4	61.5859	20.8058	62.3492	38.8509	445.592	209.816	403.07	489.575	45.898	387.013	3.07588	0.00867316
YMR176W	ECM5	10.7853	9.54233	10.9894	11.0071	14.1783	14.2215	14.9685	13.9526	10.581	14.3302	0.437581	0.00213531
YLR443W	ECM7	32.066	24.6847	29.5543	28.8511	25.9263	29.4255	26.3058	26.1003	28.789	26.9395	-0.0957972	0.483646
YBR076W	ECM8	2.80584	3.30996	2.69378	2.7229	8.492	5.89206	7.84713	6.84767	2.88312	7.26971	1.33427	0.00765759
YKR004C	ECM9	15.1049	24.9709	19.5542	16.3567	19.5794	20.7767	14.778	11.9876	18.9967	16.7804	-0.178968	0.394223
YFR027W	ECO1	17.2414	14.7827	15.1228	15.816	8.7208	14.9297	8.64334	8.27785	15.7407	10.1429	-0.634029	0.0647692
YGR007W	ECT1	112.207	109.05	110.573	101.405	83.8922	100.616	89.8437	91.1088	108.309	91.3652	-0.245434	0.0357817
YGL222C	EDC1	38.8313	51.1273	41.9181	48.9473	105.226	99.2278	119.137	124.56	45.206	112.038	1.3094	0.00212882
YER035W	EDC2	135.874	95.0272	142.278	95.1638	382.118	303.041	423.123	474.054	117.086	395.584	1.75642	0.00471815
YEL015W	EDC3	76.2558	78.5457	75.9125	76.2697	62.715	74.8214	64.6556	62.335	76.7459	66.1317	-0.214747	0.0207847
YBL047C	EDE1	48.4212	45.3146	54.1221	50.33	75.1126	80.1733	86.7002	82.3695	49.547	81.0889	0.710707	0.000358996
YBR033W	EDS1	6.72891	4.85516	6.95268	5.24127	15.2887	22.1216	17.3943	15.6097	5.94451	17.6036	1.56624	0.00895292
YPL095C	EEB1	48.483	99.1597	54.0631	68.2985	21.6316	28.3721	20.5883	18.889	67.5011	22.3702	-1.59333	0.0191207
YAL003W	EFB1	1702.69	2220.49	1716.68	1808.75	491.555	557.287	350.246	413.689	1862.15	453.194	-2.03877	0.000642222
YGR271C-A	EFG1	86.5033	66.5233	92.6498	81.9699	20.2117	22.2137	14.2197	11.4356	81.9116	17.0202	-2.26682	0.0030106
YHL039W	EFM1	40.7788	30.7462	39.2716	44.1849	22.4994	20.8268	18.0517	17.0511	38.7454	19.6073	-0.982637	0.0128231
YBR271W	EFM2	36.9933	25.4391	35.7039	38.8536	12.5056	12.0621	11.1373	10.7349	34.2475	11.61	-1.56063	0.00581264
YJR129C	EFM3	11.6368	10.6671	12.9558	13.5006	9.44443	11.8214	9.34792	9.42081	12.1901	10.0086	-0.284461	0.162143
YIL064W	EFM4	50.9395	33.2248	47.9161	56.8111	51.4154	51.5721	50.2842	44.6752	47.2229	49.4867	0.0675557	0.74133
YGR001C	EFM5	90.2187	103.318	96.1333	99.7115	59.4578	75.1617	52.3384	44.0982	97.3454	57.764	-0.752941	0.00830826
YNL024C	EFM6	35.5373	30.7533	39.2048	25.2436	3.96536	4.30096	1.95245	1.26016	32.6847	2.86973	-3.50963	0.00204251
YMR212C	EFR3	36.8475	36.0208	35.8129	39.9359	19.7696	24.4051	18.9884	17.1094	37.1543	20.0681	-0.888622	0.00498673
YOR133W	EFT1	554.264	697.842	516.263	689.46	159.694	230.49	156.265	158.841	614.457	176.322	-1.8011	0.00141056
YDR385W	EFT2	1054.09	1282.55	934.723	1408.36	259.365	308.979	223.748	273.603	1169.93	266.424	-2.13463	0.00243145
YPL037C	EGD1	1039.82	1145.9	1045.6	1030.06	644.899	745.207	586.99	575.238	1065.35	638.083	-0.739504	0.00013968
YHR193C	EGD2	1440	1691.73	1392.24	1599.42	655.703	807.884	627.836	638.236	1530.85	682.415	-1.16561	0.000342683
YIR007W	EGH1	18.2354	16.8458	17.0944	15.2556	21.0423	24.7527	24.6937	24.5545	16.8578	23.7608	0.495167	0.0164497
YCR075W-A	EGO2	60.6793	69.3724	75.8873	55.7376	63.6859	73.8534	50.4162	55.6233	65.4191	60.8947	-0.103396	0.56657
YNR034W-A	EGO4	243.299	19.9699	253.147	57.7098	3782.94	4366.53	3183.83	3587.27	143.531	3730.14	4.69979	0.00114561
YNL327W	EGT2	179.698	207.235	222.916	200.628	83.3895	122.976	98.1936	79.9357	202.619	96.1237	-1.07581	0.00162414
YDR036C	EHD3	58.654	39.4687	55.4042	47.7888	111.504	113.425	105.54	106.974	50.3289	109.361	1.11964	0.00157149
YBR177C	EHT1	134.013	187.358	138.886	153.72	101.793	193.879	107.319	97.3528	153.494	125.086	-0.295265	0.11667
YMR031C	EIS1	62.8488	53.0413	57.986	55.1484	224.691	215.765	240.38	242.06	57.2561	230.724	2.01067	0.000116807
YDR147W	EKI1	30.7487	33.1642	30.6728	31.6613	12.8203	15.5954	11.8518	12.1104	31.5617	13.0945	-1.26922	3.11946e-05
YNL230C	ELA1	19.4884	16.2081	17.9861	15.9096	23.8142	20.7312	21.7571	19.1209	17.3981	21.3559	0.295706	0.000898888
YPL046C	ELC1	36.9105	30.7919	36.9588	27.1212	54.1477	61.5581	56.1415	49.8258	32.9456	55.4183	0.750276	0.00486725
YKL160W	ELF1	330.511	344.219	337.718	309.307	558.384	663.796	537.201	578.034	330.439	584.354	0.822459	0.00230594
YOR144C	ELG1	17.0542	13.0816	15.8538	17.9967	5.8987	9.24722	6.0074	5.90115	15.9966	6.76362	-1.2419	0.0156469
YKL048C	ELM1	18.4035	19.2371	19.8984	17.6843	12.8193	16.5037	14.2407	13.4504	18.8058	14.2535	-0.399861	0.00705856
YJL196C	ELO1	250.961	202.386	262.195	207.199	66.2656	121.453	70.489	56.1197	230.685	78.5818	-1.55366	0.00924745
YCR034W	ELO2	139.84	160.369	133.581	181.916	11.82	27.0621	11.3159	9.96504	153.926	15.0408	-3.35529	0.00114495
YLR372W	ELO3	329.239	405.709	319.249	406.399	13.1276	34.7888	12.4284	9.83473	365.149	17.5449	-4.37936	0.000521481
YGR200C	ELP2	57.7298	45.0563	50.1232	64.9688	16.2037	23.3499	17.0003	15.8323	54.4695	18.0966	-1.58973	0.00851533
YPL086C	ELP3	62.8268	50.5836	57.3061	71.825	16.9577	21.6663	16.984	15.7599	60.6354	17.842	-1.76488	0.00479521
YPL101W	ELP4	62.0139	46.1375	59.5975	61.7087	38.4919	44.7651	39.2259	38.0924	57.3644	40.1438	-0.514978	0.0483226
YMR312W	ELP6	53.6886	52.0293	51.6301	65.2775	48.2345	48.8566	42.9784	43.6426	55.6564	45.928	-0.277172	0.0995366
YCL045C	EMC1	113.51	121.954	115.574	126.472	60.909	75.6844	60.4471	58.6645	119.377	63.9263	-0.901051	0.00116674
YDR056C	EMC10	178.647	171.156	187.435	151.659	245.074	272.491	242.856	223.129	172.224	245.887	0.51371	0.00489922
YJR088C	EMC2	130.89	129.359	131.454	123.768	123.06	136.854	113.165	103.016	128.868	119.024	-0.114642	0.222878
YKL207W	EMC3	191.196	187.149	199.198	178.109	202.774	250.458	201.111	199.173	188.913	213.379	0.175696	0.168166
YGL231C	EMC4	205.034	220.44	211.209	199.103	177.17	205.717	169.835	169.087	208.946	180.452	-0.211516	0.0137091
YIL027C	EMC5	138.952	128.164	136.443	130.945	111.163	141.865	90.9415	82.6273	133.626	106.649	-0.325328	0.155697
YLL014W	EMC6	206.882	207.082	203.48	201.971	123.999	162.859	100.3	106.556	204.854	123.428	-0.730919	0.00836943
YLR186W	EMG1	137.948	132.035	136.036	138.463	17.5322	24.2197	14.6841	15.0675	136.12	17.8759	-2.9288	5.85693e-05
YDR512C	EMI1	72.2824	46.3715	70.5581	57.6857	216.065	210.221	238.841	221.131	61.7244	221.564	1.84381	8.77003e-05
YDR516C	EMI2	65.5761	54.5404	87.9592	54.4022	87.0441	176.821	102.312	89.7948	65.6195	113.993	0.796749	0.148672
YGL200C	EMP24	467.527	510.029	486.405	464.772	269.613	390.622	246.256	240.138	482.183	286.657	-0.750255	0.0053339
YLR080W	EMP46	19.5564	8.68889	22.1956	12.6069	90.2609	68.3902	106.736	103.14	15.7619	92.1318	2.54725	0.00160427
YFL048C	EMP47	100.192	97.8019	100.051	97.7761	82.668	96.6478	85.0332	81.3129	98.9552	86.4155	-0.195487	0.0466274
YER140W	EMP65	22.6419	19.4056	22.8971	20.4901	19.0419	21.9932	16.4334	14.8762	21.3587	18.0862	-0.239935	0.207612
YLR083C	EMP70	95.8434	104.524	100.579	117.26	15.3499	26.1763	15.2624	13.6096	104.552	17.5996	-2.5706	0.000629019
YNL313C	EMW1	41.8553	27.7643	37.6963	43.7403	6.48323	10.7758	6.98328	7.12813	37.764	7.84261	-2.26761	0.00690651
YDR040C	ENA1	22.8782	23.4496	25.061	23.1381	60.389	54.5121	73.4241	74.0379	23.6317	65.5908	1.47277	0.00287394
YDR039C	ENA2	30.5452	24.9765	28.7669	33.3878	16.0489	19.8688	15.4707	17.3122	29.4191	17.1751	-0.77643	0.0153423
YDR038C	ENA5	22.8171	20.487	22.1953	23.9218	12.8426	17.2054	14.7156	12.7549	22.3553	14.3796	-0.636591	0.0195911
YOL158C	ENB1	14.5531	20.9079	16.4828	15.376	23.8467	34.2007	23.8399	22.521	16.83	26.1021	0.633134	0.00736878
YNL084C	END3	118.582	107.29	125.308	95.5403	122.012	144.337	121.854	109.296	111.68	124.375	0.155322	0.247106
YGR254W	ENO1	2363.78	1873.88	2717.29	1317.65	1075.17	1106.03	945.688	1272.52	2068.15	1099.85	-0.911031	0.0790693
YHR174W	ENO2	5844.48	6785.76	5854.67	5706.62	318.923	326.215	198.132	313.859	6047.88	289.282	-4.38588	0.000158202
YBR247C	ENP1	78.7373	52.5008	71.4804	85.4342	13.8948	14.1029	12.0967	11.5445	72.0382	12.9097	-2.4803	0.00430162
YGR145W	ENP2	55.8064	34.8352	46.5382	65.5168	6.9942	8.52635	6.67327	6.81348	50.6741	7.25183	-2.80483	0.00803998
YDL161W	ENT1	100.232	90.1631	100.376	96.5541	92.506	120.633	103.545	105.674	96.8313	105.59	0.124921	0.35537
YLR206W	ENT2	72.2555	71.9574	78.905	71.6022	126.457	141.46	139.594	142.673	73.68	137.546	0.900569	0.000514422
YJR125C	ENT3	99.8152	90.5035	100.052	85.9991	174.097	185.053	187.461	188.391	94.0924	183.75	0.965597	0.000640541
YLL038C	ENT4	28.8128	29.5787	27.6782	26.9348	19.6436	25.3113	19.0669	19.3344	28.2511	20.8391	-0.439019	0.0066288
YDR153C	ENT5	86.6164	86.1269	82.6336	80.552	87.6919	99.9536	88.8256	90.5035	83.9822	91.7437	0.127524	0.0648965
YLR065C	ENV10	110.506	111.144	114.524	104.974	46.8128	60.2944	43.8299	40.4604	110.287	47.8494	-1.20469	0.000645049
YGR071C	ENV11	14.7342	16.3057	15.6666	14.8378	11.9892	13.2045	11.2114	8.97126	15.3861	11.3441	-0.439684	0.0107892
YPL236C	ENV7	23.6512	21.8866	23.8454	20.0788	47.4965	45.9504	45.918	44.5519	22.3655	45.9792	1.03971	2.48785e-05
YOR246C	ENV9	109.209	117.774	113.25	119.004	48.8023	53.5091	43.7806	40.4447	114.809	46.6342	-1.29978	0.000416795
YNL080C	EOS1	79.1497	85.7262	74.8845	86.064	66.6636	78.0647	63.1005	65.6671	81.4561	68.374	-0.252575	0.0161101
YFL024C	EPL1	28.8962	25.3903	29.2187	24.6465	36.6029	36.0916	35.7863	33.0605	27.0379	35.3853	0.388167	0.00241815
YMR124W	EPO1	22.9157	23.4686	23.355	23.5655	31.4127	39.3095	36.3537	34.5903	23.3262	35.4166	0.602472	0.00440964
YIL005W	EPS1	49.1391	41.2757	47.5402	47.2775	57.5329	61.5812	60.1764	56.335	46.3081	58.9064	0.347158	0.0191991
YHR123W	EPT1	64.3836	86.0516	66.6873	76.1515	14.9517	19.1555	10.5794	9.71361	73.3185	13.6001	-2.43057	0.000774075
YMR049C	ERB1	86.4001	60.7957	75.8881	102.808	6.93601	9.54987	6.5233	6.60642	81.473	7.4039	-3.45996	0.00426877
YHR032W	ERC1	51.2269	41.3618	48.9344	51.5125	25.6052	27.361	25.9404	26.0891	48.2589	26.2489	-0.878537	0.00401046
YDR414C	ERD1	41.0364	38.1969	40.9826	43.5468	20.3103	21.4477	17.8159	16.2455	40.9407	18.9549	-1.11097	0.00216357
YBL040C	ERD2	174.516	203.903	197.649	168.001	125.211	196.663	113.275	92.2203	186.017	131.842	-0.496623	0.0522498
YLR246W	ERF2	27.7987	25.0433	29.1072	22.575	45.5127	43.9606	40.7465	39.5765	26.131	42.4491	0.699968	0.00204201
YGR175C	ERG1	322.124	258.534	357.002	260.519	125.827	144.78	127.695	109.781	299.545	127.021	-1.23771	0.00649554
YPL028W	ERG10	355.139	378.815	353.339	290.842	294.265	374.703	266.907	264.903	344.534	300.195	-0.198748	0.0935009
YHR007C	ERG11	395.404	304.727	398.21	369.192	146.836	162.275	137.671	127.92	366.883	143.675	-1.35251	0.00379111
YMR208W	ERG12	71.6907	70.7905	75.0734	68.9114	50.3182	61.3892	44.1391	42.8204	71.6165	49.6667	-0.528012	0.0176511
YML126C	ERG13	208.166	221.136	204.034	218.786	110.194	146.401	107.192	106.944	213.03	117.683	-0.856157	0.00112204
YMR202W	ERG2	342.585	425.086	384.453	347.809	134.122	191.641	127.675	120.616	374.983	143.513	-1.38564	0.000174882
YJL167W	ERG20	490.069	477.838	470.682	462.28	351.77	410.807	346.357	341.708	475.217	362.661	-0.389968	0.00553659
YNL280C	ERG24	90.1768	56.8283	86.1258	90.0864	73.232	76.866	75.9429	68.7646	80.8043	73.7014	-0.132741	0.501955
YGR060W	ERG25	549.611	367.072	508.612	499.081	93.7741	116.021	82.7186	79.4495	481.094	92.9908	-2.37116	0.00357474
YGL001C	ERG26	120.988	101.584	124.797	102.809	48.299	97.9589	46.866	38.2727	112.544	57.8491	-0.960128	0.0504161
YLR100W	ERG27	129.431	134.009	131.391	116.863	80.7832	123.834	78.1755	72.049	127.924	88.7104	-0.528106	0.0282124
YER044C	ERG28	160.673	160.613	160.665	120.135	207.603	226.782	155.882	183.82	150.522	193.522	0.362526	0.0798542
YMR134W	ERG29	41.5771	36.5709	48.7191	41.6473	48.0692	61.0084	48.4481	44.8849	42.1286	50.6026	0.264413	0.220863
YLR056W	ERG3	371.646	285.605	361.233	427.837	107.098	161.31	89.7865	95.687	361.58	113.47	-1.672	0.0110193
YGL012W	ERG4	243.21	220.169	262.034	278.202	29.4689	122.783	31.568	24.9232	250.904	52.1858	-2.26541	0.0105989
YMR015C	ERG5	136.352	125.329	121.983	142.982	29.1565	61.0739	22.9004	22.9991	131.661	34.0325	-1.95185	0.00381514
YML008C	ERG6	321.854	261.81	305.453	301.703	53.8013	108.084	48.3453	44.0308	297.705	63.5654	-2.22757	0.00319957
YHR072W	ERG7	69.3096	64.8428	70.0079	71.5565	41.1198	50.1162	45.3967	44.6373	68.9292	45.3175	-0.605047	0.00449458
YMR220W	ERG8	87.5402	84.8615	90.4468	85.6982	47.1157	60.1805	50.8976	47.6399	87.1367	51.4584	-0.759873	0.00236409
YHR190W	ERG9	191.678	169.153	192.741	183.595	236.631	264.028	232.406	238.736	184.292	242.95	0.398669	0.0182663
YPL096C-A	ERI1	64.7765	61.2292	70.3848	63.8038	70.5064	78.0701	58.2834	62.3613	65.0486	67.3053	0.0492027	0.735454
YFR041C	ERJ5	79.4351	84.05	98.5171	59.8797	52.8432	81.4633	49.9461	39.5726	80.4705	55.9563	-0.524159	0.0816271
YML130C	ERO1	99.2736	122.659	116.241	68.3847	28.767	34.8014	27.2814	26.7841	101.64	29.4085	-1.78916	0.00727703
YAR002C-A	ERP1	470.011	516.181	456.99	472.5	187.795	269.294	190.888	179.589	478.921	206.892	-1.21091	0.000109986
YAL007C	ERP2	223.748	260.728	241.158	208.888	66.3175	98.1871	53.8675	44.167	233.631	65.6348	-1.8317	0.00013362
YDL018C	ERP3	44.942	36.601	42.8815	44.4935	60.4046	88.7918	64.0054	62.172	42.2295	68.8434	0.705068	0.0535912
YOR016C	ERP4	101.506	93.3317	95.3915	104.917	73.422	92.4552	69.7484	65.2422	98.7866	75.2169	-0.393257	0.0630942
YHR110W	ERP5	136.327	110.448	130.994	132.3	166.755	189.954	170.872	167.778	127.517	173.84	0.447066	0.0258252
YGL002W	ERP6	82.7336	84.9968	81.14	72.4767	170.349	167.238	165.835	168.616	80.3368	168.01	1.06441	9.05013e-05
YOR393W	ERR1	3.2912	1.03692	2.42143	1.92588	17.0803	6.3192	12.0495	20.0671	2.16886	13.879	2.6779	0.0239515
YPL281C	ERR2	3.2912	1.03692	2.42143	1.92588	17.0803	6.3192	12.0495	20.0671	2.16886	13.879	2.6779	0.0239515
YMR323W	ERR3	0.687053	0.176498	0.266579	0.155852	2.07955	0.618182	0.846364	1.52351	0.321495	1.2669	1.97843	0.0332783
YCR075C	ERS1	33.1589	38.056	34.5898	31.6012	45.9078	48.8406	47.4592	45.2936	34.3515	46.8753	0.448456	0.000260759
YBR239C	ERT1	16.966	15.4615	15.9891	14.9483	14.3663	12.8275	12.2145	12.4912	15.8412	12.9749	-0.287963	0.00255644
YGR029W	ERV1	91.5805	87.9012	97.7874	82.3679	132.928	161.408	143.631	126.099	89.9093	141.017	0.649323	0.00652048
YGL054C	ERV14	261.009	299.281	289.593	259.079	209.785	249.726	153.425	112.832	277.24	181.442	-0.61163	0.0356775
YBR210W	ERV15	81.1835	76.2615	80.412	75.8392	117.103	133.229	124.551	106.755	78.424	120.409	0.618581	0.00514501
YPR037C	ERV2	100.667	101.536	112.633	85.3279	112.01	93.3971	93.6801	105.652	100.041	101.185	0.0164016	0.906427
YML012W	ERV25	401.106	375.225	414.522	374.054	238.148	335.973	233.158	223.219	391.227	257.625	-0.602735	0.0251683
YGR284C	ERV29	214.81	203.46	217.582	176.014	253.557	230.686	221.791	201.168	202.966	226.8	0.160182	0.0452658
YML067C	ERV41	97.345	81.6575	96.0612	86.8579	90.1395	98.0561	85.9124	84.693	90.4804	89.7002	-0.0124933	0.904121
YAL042W	ERV46	229.325	217.4	235.695	225.062	171.306	203.324	156.988	166.428	226.87	174.511	-0.378547	0.0311532
YOR244W	ESA1	51.8584	42.6025	53.7099	40.1846	79.2439	78.4912	75.7704	73.4701	47.0889	76.7439	0.704667	0.00240953
YNL125C	ESBP6	21.3702	18.049	19.3866	21.1919	148.41	109.635	149.845	156.724	19.9994	141.154	2.81923	0.00121363
YMR219W	ESC1	15.6632	15.0877	17.878	16.4136	27.7981	28.9391	29.6395	27.8854	16.2606	28.5655	0.812892	0.000178095
YDR363W	ESC2	25.7791	21.1808	26.5101	22.3865	31.3692	33.1579	34.6836	34.1564	23.9641	33.3418	0.476455	0.00881354
YOL017W	ESC8	18.5657	13.0008	16.7285	19.7328	4.93734	8.63603	5.08445	5.12096	17.0069	5.9447	-1.51645	0.0174447
YDR365C	ESF1	117.805	104.623	113.43	116.826	143.316	162.23	99.4748	122.039	113.171	131.765	0.219462	0.311121
YNR054C	ESF2	68.1673	45.4411	61.5147	64.9062	15.2812	16.8765	15.019	12.7836	60.0073	14.9901	-2.00113	0.00415907
YIL151C	ESL1	25.9574	21.2629	25.9012	24.7992	17.1265	21.1959	18.946	18.0196	24.4802	18.822	-0.379194	0.0602207
YKR096W	ESL2	18.1737	19.2364	18.3878	18.5616	43.1833	39.7857	44.6942	44.2932	18.5899	42.9891	1.20945	0.000338144
YGR098C	ESP1	7.98822	9.80361	8.80182	9.4634	3.87869	6.31385	4.2981	3.29089	9.01426	4.44538	-1.0199	0.00413299
YJR017C	ESS1	117.022	119.369	127.727	103.075	177.602	189.507	183.555	174.233	116.798	181.224	0.633757	0.000421766
YLR233C	EST1	12.9483	12.0753	13.4809	13.7528	12.9236	17.687	13.5291	11.4395	13.0643	13.8948	0.0889125	0.656001
YLR318W	EST2	6.79072	7.21938	7.14359	6.78383	4.02548	5.09021	3.33014	3.40028	6.98438	3.96153	-0.818075	0.00375977
YIL009C-A	EST3	53.7682	59.8431	55.7788	51.8664	45.5794	50.2364	40.7818	45.6457	55.3141	45.5608	-0.279854	0.013922
YHL010C	ETP1	14.9825	13.3509	15.0985	14.6896	29.0749	26.3293	33.0985	34.0654	14.5304	30.642	1.07644	0.00183128
YBR026C	ETR1	160.725	94.4934	170.333	117.348	599.709	504.726	610.831	608.451	135.725	580.929	2.09768	0.000118087
YOR051C	ETT1	170.517	170.373	170.901	161.465	14.3713	23.4259	13.0308	12.6048	168.314	15.8582	-3.40785	1.19697e-05
YDR518W	EUG1	53.0524	61.8649	52.3486	49.2275	20.6328	25.9446	19.308	20.6875	54.1233	21.6432	-1.32234	0.000223677
YLR300W	EXG1	914.239	949.068	958.368	918.153	98.6652	124.852	75.2152	65.5031	934.957	91.0589	-3.36003	1.31135e-05
YDR261C	EXG2	46.649	56.7218	50.0958	52.8619	6.90344	14.4699	6.78886	6.45207	51.5821	8.65357	-2.5755	7.29838e-05
YOR033C	EXO1	24.9197	21.0328	23.2511	22.6739	6.80944	13.6541	7.56352	7.02162	22.9694	8.76217	-1.39035	0.00905236
YBR163W	EXO5	31.1018	29.9279	32.2754	30.6989	20.5982	21.9273	17.1016	14.2618	31.001	18.4722	-0.746957	0.00793979
YJL085W	EXO70	22.2847	21.3791	22.8846	19.2724	15.9841	18.1014	14.7756	12.9245	21.4552	15.4464	-0.474057	0.00931031
YBR102C	EXO84	23.6251	23.8617	25.2801	25.575	21.9785	22.5618	22.6344	22.0041	24.5855	22.2947	-0.141105	0.0209498
YOR317W	FAA1	92.3296	136.354	91.9347	107.549	148.654	166.762	156.425	165.612	107.042	159.363	0.574144	0.00607397
YER015W	FAA2	9.86658	7.78976	10.7775	9.50918	77.5111	78.9867	89.132	78.7861	9.48575	81.104	3.09594	7.85888e-05
YIL009W	FAA3	28.4018	40.8005	23.3044	33.4058	20.6407	27.508	19.9455	17.8373	31.4781	21.4829	-0.551163	0.0359852
YMR246W	FAA4	173.805	167.903	163.898	176.033	148.701	104.957	113.493	114.51	170.41	120.415	-0.50099	0.0106624
YFR019W	FAB1	10.5763	11.6625	11.0813	11.3276	21.0927	18.4599	19.6117	18.9481	11.1619	19.5281	0.806966	0.00186213
YDL045C	FAD1	67.5007	56.2348	67.2935	55.5574	95.7716	111.529	99.6757	88.4807	61.6466	98.8642	0.681428	0.00890463
YIL019W	FAF1	38.548	21.3774	33.6062	45.5442	10.849	13.6124	11.6203	10.8013	34.7689	11.7207	-1.56873	0.0275202
YDR021W	FAL1	38.5091	20.058	35.5411	32.3574	5.09122	5.80567	4.50507	4.08365	31.6164	4.8714	-2.69826	0.00834943
YNL023C	FAP1	20.0396	12.8656	20.4984	20.7016	12.6774	13.7004	13.3338	13.2493	18.5263	13.2402	-0.484647	0.0810937
YDL166C	FAP7	109.992	110.85	110.25	113.059	42.7836	55.4611	38.5915	33.8969	111.038	42.6833	-1.37931	0.000834867
YJL157C	FAR1	77.8396	72.2778	77.5688	75.2938	29.2284	32.7125	23.8108	26.7807	75.745	28.1331	-1.42888	0.000516679
YLR238W	FAR10	21.9556	22.0269	24.1993	18.8031	27.6219	30.4347	27.144	24.3678	21.7462	27.3921	0.332995	0.0148856
YNL127W	FAR11	13.5868	12.6273	13.0136	12.6917	19.3138	20.5701	22.2564	21.3564	12.9798	20.8742	0.685445	0.00197709
YMR052W	FAR3	24.5611	21.6	27.7864	20.6734	40.8422	48.5921	36.7038	33.9063	23.6552	40.0111	0.758241	0.023959
YFR008W	FAR7	25.0055	24.2411	23.7092	19.9855	50.0001	49.3805	47.7882	50.1946	23.2353	49.3409	1.08646	0.000328023
YMR029C	FAR8	40.2735	39.0345	43.7438	35.6843	65.8938	68.9926	64.4395	57.0921	39.684	64.1045	0.691867	0.00144788
YKL182W	FAS1	162.034	147.562	153.703	184.131	140.279	143.697	116.651	123.471	161.857	131.024	-0.304888	0.0830688
YPL231W	FAS2	176.711	177.036	171.882	213.137	106.805	125.401	93.2467	99.7703	184.691	106.306	-0.796898	0.00903854
YBR041W	FAT1	52.8236	53.1529	55.4744	55.1276	21.5841	29.2424	19.533	17.9346	54.1446	22.0735	-1.2945	0.00176168
YKL187C	FAT3	4.26757	4.15541	5.01483	3.93363	471.847	262.976	410.405	470.706	4.34286	403.983	6.53951	0.00388876
YER183C	FAU1	52.64	53.7454	55.2908	47.2755	51.8134	58.3632	45.815	41.9869	52.2379	49.4946	-0.0778257	0.43106
YKL060C	FBA1	12517.5	11351.1	12865.3	12089.2	3075.59	3253.68	2368.91	2943	12205.8	2910.3	-2.06833	0.000326476
YLR377C	FBP1	9.62734	10.933	10.1087	8.79668	4344.18	4708.23	4444.02	4333.42	9.86643	4457.46	8.81948	1.6378e-05
YJL155C	FBP26	29.0173	24.1794	29.5184	21.1702	128.362	105.223	136.748	136.468	25.9713	126.7	2.28643	0.00083233
YDR339C	FCF1	157.451	159.476	158.713	151.393	77.8946	95.5855	67.3898	63.1992	156.758	76.0173	-1.04414	0.000951479
YLR051C	FCF2	142.429	103.252	137.2	124.836	37.2231	43.7271	33.1024	31.8822	126.929	36.4837	-1.7987	0.00344875
YMR277W	FCP1	42.8002	50.371	42.4837	48.8168	20.2004	26.7192	21.9397	21.435	46.1179	22.5736	-1.03069	0.000490371
YPR062W	FCY1	284.02	307.177	297.057	262.802	291.599	377.279	319.485	286.659	287.764	318.755	0.147564	0.106168
YER056C	FCY2	375.872	270.546	365.178	285.895	109.059	116.126	61.752	66.7046	324.373	88.4104	-1.87536	0.00524455
YER060W	FCY21	19.9617	18.6883	23.0291	17.3843	14.9988	15.1006	18.6545	18.3678	19.7659	16.7804	-0.236231	0.114408
YER060W-A	FCY22	13.5745	8.41462	17.2722	12.5946	10.4115	10.7989	10.6112	12.5386	12.964	11.09	-0.225243	0.409184
YDR539W	FDC1	48.1353	44.3699	45.2307	45.5793	38.141	54.7641	37.5618	38.3114	45.8288	42.1946	-0.119197	0.496944
YOR388C	FDH1	9.96195	12.1438	9.8666	9.88809	268.437	33.8775	96.5112	204.8	10.4651	150.906	3.84999	0.0774617
YCR028C	FEN2	28.6802	24.1784	26.6367	28.6788	30.1128	36.9283	31.4005	31.5642	27.0435	32.5014	0.265221	0.119351
YBR101C	FES1	128.179	125.755	141.9	107.842	311.845	212.041	295.15	323.56	125.919	285.649	1.18175	0.0102657
YMR058W	FET3	45.1927	130.902	51.8374	131.165	194.757	274.58	128.058	164.848	89.7743	190.561	1.08588	0.036364
YMR319C	FET4	31.6065	89.8297	52.107	29.0265	17.3737	21.9034	21.2529	20.9626	50.6424	20.3731	-1.31368	0.109771
YFL041W	FET5	42.9488	35.2027	42.1442	44.2755	64.0152	72.378	66.7328	65.1297	41.1428	67.0639	0.704897	0.00667961
YOR390W	FEX1	18.3053	22.9071	16.3287	19.4692	7.26039	5.9964	4.48515	3.8948	19.2526	5.40918	-1.83157	0.00229835
YPL279C	FEX2	14.5632	20.2087	14.6048	15.0986	8.6484	7.1548	3.88138	3.81013	16.1188	5.87368	-1.45641	0.00674917
YPR104C	FHL1	19.3318	20.0076	20.4867	20.5254	12.9324	16.7377	14.3422	13.0653	20.0879	14.2694	-0.4934	0.00741464
YGR131W	FHN1	5.86218	7.52565	6.99775	5.65827	8.78274	9.71015	7.50763	8.44147	6.51096	8.6105	0.403226	0.0321457
YBR040W	FIG1	2.16009	4.77445	1.71554	3.27873	0.476677	0.694058	0.421964	0.270344	2.9822	0.465761	-2.67872	0.0289981
YCR089W	FIG2	10.3727	11.2937	11.6576	12.6541	13.0142	15.9684	14.4916	14.2086	11.4945	14.4207	0.327194	0.0202426
YNL325C	FIG4	9.13535	8.49107	10.2972	9.09798	13.3849	14.5437	13.9204	13.1941	9.2554	13.7608	0.572194	0.00346959
YDR130C	FIN1	21.4561	27.2098	24.9127	25.0593	26.7459	39.3785	34.6565	35.4022	24.6595	34.0458	0.465334	0.00762318
YJR093C	FIP1	62.8275	57.4982	61.5265	58.8492	89.9339	85.5769	80.3314	80.7251	60.1753	84.1418	0.48365	0.00164293
YER032W	FIR1	21.7622	28.8145	24.6572	28.665	12.1106	17.0422	13.9937	13.5547	25.9747	14.1753	-0.873729	0.00215812
YIL065C	FIS1	107.711	64.5212	112.021	83.8891	431.779	398.204	421.787	424.72	92.0356	419.123	2.18711	1.90759e-05
YDR534C	FIT1	4.54178	4.44137	4.82269	4.58377	10.9236	12.6432	14.3947	12.5486	4.5974	12.6275	1.45768	0.00116198
YOR382W	FIT2	34.7163	42.6225	29.3557	33.9235	264.222	323.555	152.732	204.048	35.1545	236.139	2.74786	0.00997244
YOR383C	FIT3	31.5967	50.1474	34.7385	32.7479	124.866	140.591	110.088	124.818	37.3076	125.091	1.74543	0.000236983
YIL131C	FKH1	31.2004	41.8549	35.9289	42.4475	10.3549	17.8776	12.2321	11.5462	37.8579	13.0027	-1.54178	0.00136315
YNL068C	FKH2	25.9726	25.4463	26.89	29.5029	12.4688	15.1061	14.8882	14.0514	26.9529	14.1286	-0.931822	0.00131339
YLR342W	FKS1	153.341	140.89	142.738	182.6	8.90655	23.8452	8.51473	7.67203	154.892	12.2346	-3.66222	0.0013279
YMR306W	FKS3	3.64478	3.63627	3.71162	4.1316	1.67648	2.10678	1.73694	1.66322	3.78107	1.79585	-1.07412	0.00192447
YPL221W	FLC1	104.113	77.3627	95.9553	79.1477	51.9743	62.2798	36.7514	37.6552	89.1447	47.1652	-0.918427	0.0225983
YAL053W	FLC2	94.9539	63.8022	85.7085	83.2023	73.819	85.3332	75.1241	72.1567	81.9167	76.6082	-0.0966583	0.607048
YGL139W	FLC3	28.7508	29.281	31.5644	30.7628	27.6134	31.0843	28.7732	26.9872	30.0897	28.6145	-0.0725245	0.313477
YAR050W	FLO1	2.98812	3.16678	3.38037	3.18539	7.06303	8.17704	8.50739	8.14	3.18017	7.97186	1.32582	0.000280165
YKR102W	FLO10	5.17059	4.55447	5.43507	5.29121	10.3347	9.33176	10.9336	12.2636	5.11283	10.7159	1.06756	0.00134765
YIR019C	FLO11	5.63007	7.75503	6.59767	6.22616	7.30724	10.0257	8.83578	7.91332	6.55223	8.52051	0.378953	0.00127459
YHR211W	FLO5	8.62605	9.32081	9.4062	11.8431	15.3113	18.7024	18.6859	17.7092	9.79904	17.6022	0.845043	0.00320586
YAL063C	FLO9	5.29659	5.25552	6.37515	5.15724	14.6193	13.7309	16.7224	15.6777	5.52112	15.1876	1.45986	0.000262579
R0010W	FLP1	282.566	366.356	407.527	398.933	401.643	567.618	513.698	599.64	363.846	520.65	0.516987	0.00879052
YBR008C	FLR1	24.5015	25.3349	27.2215	22.6113	22.2126	23.3051	22.3612	21.4211	24.9173	22.325	-0.158488	0.0465987
YIL134W	FLX1	20.4385	16.199	23.2337	15.1704	9.63072	9.32137	6.77689	5.96527	18.7604	7.92356	-1.24347	0.0130212
YIL098C	FMC1	58.1363	43.1008	71.7297	41.6192	126.678	173.071	127.553	101.96	53.6465	132.315	1.30243	0.019927
YDR236C	FMN1	74.943	76.9133	80.6712	70.0553	67.0302	69.869	60.6946	59.5138	75.6457	64.2769	-0.234958	0.0312416
YHR176W	FMO1	14.5216	12.9701	15.7775	12.489	23.3782	27.2834	23.0336	21.4522	13.9396	23.7869	0.77098	0.00773239
YER182W	FMP10	88.9602	52.5881	96.1016	69.1589	312.508	344.608	302.694	299.706	76.7022	314.879	2.03746	0.00103404
YDR070C	FMP16	516.266	24.6407	499.512	126.091	5279.63	1683.24	5174.68	5964.94	291.627	4525.62	3.95592	0.0180808
YBR047W	FMP23	7.90682	7.9024	7.73552	6.26634	92.7104	44.1199	65.9475	88.6215	7.45277	72.8498	3.28908	0.010591
YLR077W	FMP25	37.5493	30.2317	38.3231	32.082	48.0407	57.2647	53.4174	51.0193	34.5465	52.4355	0.602004	0.014524
YLR454W	FMP27	8.42037	6.82524	9.56853	8.01077	20.3261	18.2174	23.1704	20.067	8.20623	20.4452	1.31697	0.000129039
YPL103C	FMP30	30.3063	25.1628	29.5681	27.0487	18.6834	34.9477	20.3393	19.3803	28.0215	23.3377	-0.263872	0.408891
YFL046W	FMP32	91.5399	86.4152	92.3714	72.1941	90.0345	112.511	86.4131	82.3674	85.6302	92.8315	0.116496	0.388497
YJL161W	FMP33	39.6547	11.778	45.6876	21.3739	222.339	200.688	197.015	212.873	29.6236	208.229	2.81335	0.000306241
YPL222W	FMP40	19.1208	11.2238	20.2407	14.4216	211.458	141.584	219.403	253.038	16.2517	206.371	3.66657	0.00342503
YNL168C	FMP41	93.2815	87.5345	100.143	88.1502	123.951	164.729	129.21	134.707	92.2773	138.149	0.58218	0.0260885
YDL222C	FMP45	35.6121	5.28228	35.7463	13.4509	696.054	160.138	605.893	813.671	22.5229	568.939	4.65881	0.0292189
YKR049C	FMP46	89.2213	37.5714	101.392	59.2629	962.513	698.842	841.002	908.853	71.8619	852.803	3.56891	0.000549888
YGR052W	FMP48	55.6044	18.0737	57.4105	43.7837	83.8699	28.438	80.8571	92.3118	43.7181	71.3692	0.707072	0.0397308
YER004W	FMP52	158.443	120.395	154.641	111.813	338.613	267.789	304.385	331.633	136.323	310.605	1.18805	0.00194986
YMR020W	FMS1	32.2739	19.8317	31.4212	21.8989	39.6895	33.0836	35.7656	35.9252	26.3564	36.116	0.454482	0.0248459
YBL013W	FMT1	4.51003	4.83953	4.41255	3.80752	5.5673	6.66075	5.90553	5.31773	4.39241	5.86283	0.416585	0.00257885
YDR110W	FOB1	28.7663	20.0489	30.0735	29.0202	14.6306	16.4228	14.4609	12.224	26.9772	14.4346	-0.902213	0.0254083
YNL256W	FOL1	42.2943	35.3402	39.9819	43.7595	12.1121	12.6618	11.602	10.9759	40.344	11.8379	-1.76893	0.000917632
YGR267C	FOL2	223.137	217.266	225.716	191.778	179.882	216.832	177.747	170.871	214.474	186.333	-0.202921	0.0826716
YMR113W	FOL3	34.9316	39.5903	38.6433	31.655	25.0694	26.9397	21.0641	19.0314	36.205	23.0262	-0.652918	0.00378723
YKR009C	FOX2	9.47994	9.51363	9.48627	8.05327	176.501	134.835	196.108	183.06	9.13328	172.626	4.24037	0.00117111
YNR047W	FPK1	11.4702	11.6559	10.5681	11.4094	16.2166	18.5049	19.0178	19.8634	11.2759	18.4007	0.706516	0.00391463
YNL135C	FPR1	1232.35	1151.26	1345.3	1140.8	2018.31	2251.26	1932.86	2028.3	1217.43	2057.68	0.757185	0.0042613
YDR519W	FPR2	179.911	156.077	183.013	127.912	127.194	134.118	118.568	105.51	161.728	121.347	-0.414427	0.0331904
YML074C	FPR3	321.781	319.033	308.919	349.938	216.257	244.051	199.191	215.515	324.918	218.754	-0.570768	0.00318866
YLR449W	FPR4	149.642	132.201	126.581	179.724	27.2569	35.8636	28.3972	27.5516	147.037	29.7673	-2.30438	0.00291538
YLL043W	FPS1	54.3745	59.9007	58.6489	54.8849	49.2865	53.8624	47.4455	43.8308	56.9522	48.6063	-0.22861	0.0141442
YLL029W	FRA1	56.9008	57.9524	60.1409	54.8718	140.386	148.543	156.174	156.514	57.4665	150.404	1.38805	0.000158881
YGL220W	FRA2	180.165	172.813	189.834	149.941	171.39	181.707	177.372	170.441	173.188	175.227	0.0168882	0.808749
YEL047C	FRD1	103.329	85.8252	102.697	115.917	33.901	47.0202	35.6335	35.7621	101.942	38.0792	-1.42067	0.00544221
YLR214W	FRE1	9.6581	13.8256	14.056	9.66595	14.9096	14.4503	22.6145	11.1228	11.8014	15.7743	0.418616	0.118398
YKL220C	FRE2	4.03995	3.81123	4.12557	3.49363	5.68309	5.54035	6.06903	6.0365	3.86759	5.83224	0.592614	0.00233632
YOR381W	FRE3	5.5653	7.30209	5.9208	5.41217	9.38384	11.3762	10.3095	10.5744	6.05009	10.411	0.783078	0.000647872
YNR060W	FRE4	6.91073	7.66033	7.53625	6.33325	8.17175	9.51712	11.0887	9.29129	7.11014	9.51722	0.420661	0.0188839
YOR384W	FRE5	15.6743	15.5409	16.5314	15.2093	26.858	27.4638	31.8548	32.4784	15.739	29.6638	0.914359	0.00231761
YLL051C	FRE6	26.0863	25.3271	26.7514	26.105	25.7145	30.692	26.5953	25.9486	26.0675	27.2376	0.0633501	0.464355
YOL152W	FRE7	5.49091	7.02214	6.5126	4.45673	6.59984	5.89622	24.5004	5.40307	5.87059	10.5999	0.85247	0.365734
YLR047C	FRE8	10.6044	11.9054	10.8913	11.3558	12.2219	13.3196	13.7322	13.4432	11.1892	13.1792	0.236155	0.00814195
YPL141C	FRK1	22.2228	25.7888	22.9771	24.0426	17.002	24.9999	20.6827	19.4863	23.7578	20.5427	-0.209775	0.0515382
YCL026C-A	FRM2	2.33301	5.02214	2.19542	2.4516	0.473317	0.999493	0.61037	0.462311	3.00054	0.636373	-2.23728	0.0242069
YDR373W	FRQ1	99.3656	105.906	122.926	80.0865	134.336	129.912	117.565	99.629	102.071	120.361	0.237789	0.121197
YLR060W	FRS1	257.358	264.251	239.279	281.128	40.0397	77.1611	40.4861	38.9789	260.504	49.1664	-2.40556	0.000399924
YFL022C	FRS2	218.027	265.047	216.311	252.69	57.6691	76.329	52.0172	57.2221	238.019	60.8093	-1.96871	0.000262255
YOR324C	FRT1	28.1711	25.7659	25.7671	24.9688	30.9482	36.1858	29.2661	28.3691	26.1682	31.1923	0.253374	0.0688556
YAL028W	FRT2	7.46418	5.97704	7.40264	5.71358	22.4913	16.838	25.6662	27.8913	6.63936	23.2217	1.80636	0.00623523
YOR271C	FSF1	188.433	258.929	188.008	209.166	91.853	93.751	77.1285	62.2247	211.134	81.2393	-1.37791	0.00378763
YHR049W	FSH1	223.865	462.451	193.26	240.785	35.5417	59.0308	26.3322	29.1924	280.09	37.5243	-2.9	0.0209888
YMR222C	FSH2	46.5744	49.3862	55.6922	40.7543	58.0479	66.864	56.4759	55.1685	48.1018	59.1391	0.298022	0.0558788
YOR280C	FSH3	61.8857	53.8925	59.7474	54.3317	49.5756	56.6408	48.8773	45.1073	57.4643	50.0502	-0.199289	0.120509
YBR207W	FTH1	68.0912	68.2251	72.7021	59.316	132.046	143.589	121.348	114.178	67.0836	127.79	0.929746	0.00187089
YER145C	FTR1	73.7585	100.1	78.8929	119.253	142.2	172.548	109.277	107.769	93.0011	132.948	0.515548	0.134143
YCR076C	FUB1	52.0283	47.2521	57.7504	47.9047	116.523	105.549	112.282	113.959	51.2339	112.078	1.12934	0.000189164
YBL042C	FUI1	25.0573	31.3982	22.0517	32.5951	21.5464	21.7496	15.3589	19.1705	27.7756	19.4564	-0.513576	0.0292055
YPL262W	FUM1	154.642	160.099	159.163	148.807	1566.19	1490.89	1508.42	1596.14	155.678	1540.41	3.30668	1.64884e-05
YAL035W	FUN12	167.894	144.773	160.591	175.103	50.8571	63.9911	45.1738	44.2122	162.09	51.0585	-1.66657	0.00189099
YAL008W	FUN14	141.195	77.7229	151.903	96.629	330.482	339.595	321.522	307.553	116.862	324.788	1.47469	0.00186094
YAL034C	FUN19	24.3723	21.7844	22.9775	22.6428	188.774	135.108	184.459	202.904	22.9442	177.811	2.95414	0.00173655
YAL022C	FUN26	54.885	47.3203	55.6915	53.0307	50.0129	65.6634	51.1696	49.3009	52.7319	54.0367	0.0352643	0.833207
YAL019W	FUN30	20.387	17.3722	20.5649	22.4131	4.67801	7.6574	5.12611	4.3683	20.1843	5.45745	-1.88693	0.00363938
YHR128W	FUR1	281.282	218.039	253.31	251.161	63.0557	105.662	61.4332	56.0624	250.948	71.5533	-1.8103	0.00444
YBR021W	FUR4	13.8085	19.8631	11.6504	19.3769	9.17279	10.0687	9.62093	10.0211	16.1747	9.72088	-0.734582	0.0415098
YCL027W	FUS1	23.8963	35.5057	21.494	25.7701	7.24747	9.505	7.68714	10.5383	26.6665	8.74448	-1.60859	0.00737491
YMR232W	FUS2	3.67459	3.70158	3.27487	3.89971	2.43415	1.92994	2.58812	2.21989	3.63769	2.29303	-0.66577	0.0123155
YBL016W	FUS3	107.834	112.074	92.6713	98.4952	123.847	128.888	104.971	123.282	102.769	120.247	0.226601	0.00692089
YIL097W	FYV10	19.3043	15.5304	17.9054	17.327	77.9006	67.9195	74.9201	76.7587	17.5168	74.3747	2.08608	4.6449e-05
YOR183W	FYV12	1.15401	0.648769	1.42676	0.656864	0.360427	0.200847	0.0784982	0.156465	0.971601	0.199059	-2.28717	0.0332878
YHR059W	FYV4	109.672	76.9416	113.03	83.9386	124.408	173.054	132.27	114.23	95.8956	135.99	0.50397	0.124758
YCL058C	FYV5	40.9082	40.6907	45.5317	38.4039	30.7664	33.5637	25.7074	24.9783	41.3836	28.7539	-0.5253	0.0188542
YNL133C	FYV6	43.4722	36.2277	45.8959	36.9569	80.5344	87.4099	85.9331	80.6758	40.6382	83.6383	1.04133	0.000771624
YLR068W	FYV7	96.6561	66.4288	88.9535	90.8075	27.9271	28.7765	25.7795	24.0743	85.7115	26.6394	-1.68593	0.00383802
YGR196C	FYV8	24.3862	25.6072	25.5039	24.4866	33.6314	33.7019	37.2967	35.6124	24.996	35.0606	0.488155	0.00129392
YGL254W	FZF1	19.3564	12.3133	17.6389	17.2063	45.6714	38.8183	43.7849	46.9139	16.6287	43.7971	1.39716	6.71969e-05
YBR179C	FZO1	26.927	20.112	27.3305	23.7345	64.6552	73.4944	66.1959	62.3835	24.526	66.6822	1.44299	0.00150938
YLR088W	GAA1	32.2572	34.8888	34.2808	36.6091	24.3382	31.6658	24.4413	22.837	34.509	25.8206	-0.41845	0.0286669
YLR459W	GAB1	52.2097	59.5206	53.866	56.4449	40.0381	48.4435	34.1158	30.2176	55.5103	38.2037	-0.539041	0.0164202
YOR178C	GAC1	8.01365	8.33486	8.61058	8.67075	24.8933	15.8779	16.2718	16.5917	8.40746	18.4087	1.13064	0.0223091
YMR250W	GAD1	189.338	26.6476	195.252	80.6117	604.975	366.342	613.323	711.924	122.962	574.141	2.22319	0.00554153
YBR020W	GAL1	6.98967	8.77736	7.40264	7.74722	12.7721	13.2389	15.5833	14.2561	7.72922	13.9626	0.853172	0.00401623
YBR019C	GAL10	5.45044	7.94903	6.74631	5.9302	11.6743	11.6786	13.6393	13.0196	6.519	12.5029	0.939547	0.00449889
YOL051W	GAL11	39.0876	42.3108	42.8175	38.8367	64.1821	67.1328	68.0741	66.8383	40.7632	66.5568	0.707321	5.22189e-05
YLR081W	GAL2	4.12764	4.10469	4.27591	3.90481	4.86731	5.38188	5.37877	5.24077	4.10326	5.21718	0.346499	0.00366446
YDR009W	GAL3	4.8752	3.54153	4.84465	3.72284	42.1805	62.2572	50.0107	49.2686	4.24606	50.9292	3.5843	0.00183451
YPL248C	GAL4	8.61336	8.29856	9.3044	7.90893	21.669	24.5185	23.2864	23.0442	8.53131	23.1295	1.4389	0.000228874
YBR018C	GAL7	2.72968	3.21612	3.21165	2.30645	13.8503	9.76427	16.0499	15.6706	2.86598	13.8338	2.2711	0.00579476
YML051W	GAL80	57.5981	53.9386	56.5732	55.1525	46.4153	53.747	45.2086	47.9003	55.8156	48.3178	-0.208114	0.0641164
YER027C	GAL83	75.29	75.0355	76.1648	66.2648	41.8044	50.7957	42.9575	42.1208	73.1888	44.4196	-0.720426	0.00166005
YKR039W	GAP1	47.7641	41.4945	45.2223	19.9089	202.144	205.65	157.597	193.233	38.5974	189.656	2.29681	0.0015174
YHR089C	GAR1	309.385	337.393	294.543	334.427	34.9176	56.421	27.4273	22.4947	318.937	35.3152	-3.17491	9.20346e-05
YMR307W	GAS1	1119.46	1226.61	1107.56	1366.29	69.571	218.897	71.1573	57.6629	1204.98	104.322	-3.52989	0.000556262
YLR343W	GAS2	12.6756	14.9049	10.1973	15.136	26.7311	37.1091	23.2959	24.4733	13.2284	27.9023	1.07674	0.012339
YMR215W	GAS3	79.027	113.349	86.0955	114.534	9.10553	27.7719	10.651	7.20562	98.2514	13.6835	-2.84404	0.00197962
YOL132W	GAS4	3.00606	4.73572	3.34189	2.97515	4.6584	5.61846	3.99253	3.24216	3.51471	4.37789	0.316831	0.0597709
YOL030W	GAS5	259.382	384.818	290.378	276.09	73.0526	171.202	73.9762	66.628	302.667	96.2147	-1.6534	8.04976e-05
YFL021W	GAT1	38.3351	44.59	41.2944	35.3829	51.7389	51.94	45.539	52.9419	39.9006	50.5399	0.341014	0.0378456
YMR136W	GAT2	71.2082	80.2503	67.0657	82.6922	104.685	96.2706	99.7074	112.883	75.3041	103.386	0.457247	0.00628506
YLR013W	GAT3	0.291372	0.323565	0.235944	0.242811	0.21571	0.396674	0.21141	0.210694	0.273423	0.258622	-0.0802896	0.669478
YIR013C	GAT4	1.13178	2.49633	1.46276	1.129	0.606746	0.999835	0.467226	0.465644	1.55497	0.634863	-1.29237	0.0237289
YCL011C	GBP2	176.702	183.088	181.244	186.419	136.988	155.04	153.004	143.558	181.863	147.148	-0.305591	0.00287636
YOR260W	GCD1	110.998	95.9854	103.55	114.875	34.5939	38.157	32.7333	33.284	106.352	34.6921	-1.61617	0.000784547
YNL062C	GCD10	68.6678	45.2237	66.078	67.9116	8.72758	10.3933	8.60819	7.86262	61.9703	8.89792	-2.80004	0.00321065
YER025W	GCD11	187.021	184.879	168.517	199.806	52.5895	69.2934	51.1058	53.0938	185.056	56.5206	-1.71111	0.000415371
YJL125C	GCD14	77.8682	54.8344	73.1358	77.1786	22.4573	25.9876	21.722	21.121	70.7542	22.822	-1.63239	0.0050295
YGR083C	GCD2	84.04	70.9997	80.5432	82.7966	32.4982	38.0335	31.6658	30.7573	79.5949	33.2387	-1.25981	0.00197261
YDR211W	GCD6	69.8156	55.4417	66.3499	66.6432	23.2018	31.8845	25.0457	21.4592	64.5626	25.3978	-1.346	0.00518658
YLR291C	GCD7	78.4848	73.1392	76.3674	72.9066	43.9856	52.1715	42.5533	37.6933	75.2245	44.1009	-0.770394	0.00274973
YER163C	GCG1	86.7362	71.9451	90.5887	65.2109	60.4605	107.235	66.6175	61.3686	78.6202	73.9204	-0.0889279	0.763232
YGL195W	GCN1	22.7659	23.6334	22.6406	27.1124	10.3072	13.9909	11.3755	9.45919	24.0381	11.2832	-1.09115	0.00517376
YDR283C	GCN2	12.6107	12.1208	12.3749	12.7699	15.9516	16.8877	18.5105	16.7699	12.4691	17.0299	0.449718	0.00473273
YFR009W	GCN20	92.3665	101.843	85.094	97.266	42.3088	61.2137	45.4331	44.6401	94.1424	48.3989	-0.959869	0.000798518
YKR026C	GCN3	112.946	107.256	108.412	106.577	28.3538	32.5611	22.851	21.5581	108.798	26.331	-2.04681	6.87221e-05
YEL009C	GCN4	894.856	1053.84	899.221	1036.58	1187.52	1505.19	1162.11	1185.16	971.124	1259.99	0.37569	0.0190085
YGR252W	GCN5	51.7753	53.5379	54.1525	49.7315	46.9332	54.0444	45.5795	43.6792	52.2993	47.5591	-0.137071	0.089515
YPL075W	GCR1	44.5157	46.7597	50.3103	37.5493	24.0633	23.7532	22.7691	23.125	44.7837	23.4276	-0.934763	0.00437816
YNL199C	GCR2	50.0719	42.426	50.7133	44.5731	45.7018	48.3615	45.2687	44.6553	46.9461	45.9968	-0.0294703	0.738122
YDL226C	GCS1	126.419	122.232	123.85	114.265	58.7783	76.7412	57.0273	51.0994	121.691	60.9115	-0.998441	0.00133664
YDR019C	GCV1	685.084	85.3052	771.967	471.018	320.578	314.922	287.405	359.95	503.344	320.714	-0.650257	0.331249
YMR189W	GCV2	266.745	46.9821	334.397	191.641	80.0634	91.2169	73.9825	89.1269	209.941	83.5974	-1.32846	0.148769
YAL044C	GCV3	1127.7	311.59	1229.03	969.536	901.503	866.227	763.233	915.482	909.464	861.611	-0.0779794	0.840236
YOR120W	GCY1	86.8194	19.6584	68.5404	39.7352	511.701	495.445	452.147	501.803	53.6883	490.274	3.19091	0.000232353
YEL042W	GDA1	83.3827	89.0961	77.132	101.59	25.182	43.028	29.0205	27.7054	87.8002	31.234	-1.49111	0.00298752
YPR184W	GDB1	13.9679	5.95457	16.3207	9.62101	73.0152	76.4803	82.2182	85.5852	11.466	79.3247	2.7904	0.000322166
YPL110C	GDE1	9.63486	8.5532	10.4005	9.35259	11.3466	13.3568	11.4617	10.3613	9.48529	11.6316	0.294286	0.0972143
YOR375C	GDH1	422.6	698.985	483.683	357.389	159.685	362.184	107.298	84.3038	490.664	178.368	-1.45988	0.00137273
YDL215C	GDH2	27.7981	25.7818	29.7781	25.0523	579.046	992.062	640.398	541.442	27.1026	688.237	4.6664	0.00778156
YAL062W	GDH3	20.6791	16.3921	22.8074	17.0568	338.781	137.832	226.725	333.312	19.2339	259.163	3.75214	0.0151193
YER136W	GDI1	195.721	176.235	186.058	173.101	245.874	252.505	249.38	247.562	182.779	248.83	0.445064	0.00162352
YOR355W	GDS1	75.8683	59.972	77.8938	78.601	38.2359	33.9627	33.4251	36.1727	73.0838	35.4491	-1.0438	0.00279578
YBR187W	GDT1	127.133	139.621	121.562	144.455	28.4203	33.6734	24.5312	26.7468	133.193	28.3429	-2.23245	0.000197503
YJR031C	GEA1	11.695	12.6263	12.6674	14.2386	6.39301	8.84239	6.75833	6.44675	12.8068	7.11012	-0.848967	0.00631377
YEL022W	GEA2	23.9668	26.9846	24.1673	27.6326	7.96742	11.2226	8.03901	7.1822	25.6878	8.60281	-1.57821	0.000618879
YJR040W	GEF1	30.3705	30.5647	31.2428	30.3794	15.3803	18.4017	14.8822	13.2499	30.6394	15.4785	-0.985118	0.000810756
YAL048C	GEM1	14.7581	13.8756	14.4792	14.4415	23.1821	24.2669	25.6733	26.1415	14.3886	24.816	0.786341	0.000713991
YOR205C	GEP3	37.8055	29.9251	39.0113	31.5302	24.6127	30.9748	24.4715	23.4676	34.568	25.8817	-0.417509	0.0909546
YHR100C	GEP4	46.0779	37.9336	41.6242	52.9013	63.8241	71.8602	62.7823	59.403	44.6343	64.4674	0.530419	0.0391114
YLR091W	GEP5	28.5038	27.924	28.3106	26.203	31.5592	33.2892	30.7305	31.8656	27.7354	31.8611	0.200071	0.0148347
YGL057C	GEP7	24.2198	25.1001	25.2461	21.6533	26.191	31.1554	25.6218	23.7357	24.0548	26.676	0.149215	0.11873
YGL020C	GET1	128.608	125.931	136.237	125.527	101.04	119.848	88.2862	81.0466	129.076	97.5552	-0.403927	0.0460326
YER083C	GET2	128.334	123.192	124.2	120.386	126.163	139.127	113.887	123.576	124.028	125.688	0.0191839	0.782802
YDL100C	GET3	351.237	356.085	340.374	313.085	177.464	217.417	161.123	167.774	340.195	180.944	-0.910816	0.000557747
YOR164C	GET4	109.11	120.097	105.698	109.875	80.992	89.3978	79.4204	83.4385	111.195	83.3122	-0.416493	0.00010965
YCL073C	GEX1	0	0.0109596	0.0118282	0	0	0.0124501	0	0	0.00569695	0.00311253	-0.872104	0.465787
YKR106W	GEX2	8.67217	4.96472	9.39158	6.98596	16.286	10.234	16.1571	17.4054	7.50361	15.0206	1.00129	0.00611809
YKL104C	GFA1	139.857	145.041	133.831	127.277	49.245	93.5112	55.6453	54.0069	136.501	63.1021	-1.11316	0.00289229
YMR255W	GFD1	123.945	101.397	128.273	91.0421	231.563	221.429	212.758	206.096	111.164	217.962	0.97138	0.000863128
YCL036W	GFD2	24.7459	8.26736	22.227	25.9658	1.28339	1.78662	1.50937	1.18517	20.3015	1.44114	-3.81631	0.0207704
YDR358W	GGA1	23.1265	21.5689	23.6551	20.7874	90.0798	81.572	98.9814	99.7511	22.2845	92.5961	2.05491	0.000483338
YHR108W	GGA2	128.014	136.85	127.235	131.772	54.3248	70.3573	53.3891	53.3625	130.968	57.8584	-1.17861	8.39002e-05
YDL198C	GGC1	76.953	101.585	82.1506	77.9728	61.3668	98.0114	56.5678	52.6487	84.6654	67.1487	-0.334413	0.0434017
YHR061C	GIC1	28.0514	31.1086	27.0666	30.5879	16.7232	20.8693	15.9484	15.1281	29.2036	17.1672	-0.766489	0.00193547
YDR309C	GIC2	184.734	207.23	164.322	191.576	20.8021	62.0548	14.1745	13.2436	186.965	27.5687	-2.76167	0.000223856
YCL039W	GID7	28.6529	26.2843	30.3469	26.6768	75.2984	67.4037	83.3916	87.5418	27.9902	78.4089	1.48609	0.00128772
YMR135C	GID8	68.4104	47.5208	76.1114	59.8136	270.586	226.14	259.201	274.534	62.9641	257.615	2.03262	0.000177095
YNL153C	GIM3	158.208	165.472	165.654	141.574	67.5601	75.9203	54.517	44.749	157.727	60.6866	-1.37798	0.000292451
YEL003W	GIM4	129.704	141.108	143.009	116.927	53.7113	75.5315	51.7884	40.0544	132.687	55.2714	-1.26342	0.000683608
YML094W	GIM5	129.498	129.017	117.795	130.395	71.3584	83.5406	66.316	68.7824	126.676	72.4993	-0.805106	0.000627506
YDR507C	GIN4	39.5442	30.716	38.3027	41.1244	6.04271	14.9712	6.57658	4.91113	37.4218	8.12541	-2.20337	0.00788554
YBR045C	GIP1	3.16072	3.04172	3.44498	2.49358	18.7974	11.1739	16.7027	18.4072	3.03525	16.2703	2.42235	0.00521871
YER054C	GIP2	6.29562	6.55276	7.61809	6.72983	53.8702	34.6188	43.2084	50.2209	6.79908	45.4796	2.74181	0.00294937
YPL137C	GIP3	22.3671	21.4572	21.3481	19.7205	12.5236	14.839	13.8619	12.6075	21.2232	13.458	-0.65718	0.00167181
YAL031C	GIP4	23.6068	26.1871	23.9655	21.8552	30.3342	32.7596	31.0377	29.7575	23.9036	30.9722	0.373745	0.000162342
YDR152W	GIR2	157.449	143.674	152.781	150.297	89.7736	109.578	90.5021	83.7081	151.05	93.3905	-0.693682	0.00538915
YDR096W	GIS1	15.3021	21.3089	14.9955	18.4529	46.5147	48.4455	47.6348	49.5944	17.5148	48.0474	1.45588	0.000127701
YNL255C	GIS2	559.249	536.891	462.108	710.883	237.542	325.321	230.601	224.755	567.283	254.555	-1.15609	0.015408
YLR094C	GIS3	42.1687	31.5731	36.5447	40.8501	58.8656	53.0564	53.7768	51.8548	37.7841	54.3884	0.525518	0.00452444
YML006C	GIS4	33.0283	24.4032	30.945	25.6837	14.4821	16.2744	13.4992	12.3168	28.515	14.1431	-1.01162	0.00889731
YCR098C	GIT1	1.43697	1.75873	2.22411	1.51492	2.11628	2.25968	2.64279	2.3838	1.73368	2.35064	0.439212	0.00858467
YEL011W	GLC3	16.4936	16.1774	18.1719	16.5591	232.608	272.989	257.935	253.386	16.8505	254.229	3.91527	9.54102e-05
YER133W	GLC7	256.4	234.729	292.624	208.049	308.402	347.202	287.542	241.556	247.951	296.175	0.2564	0.143624
YMR311C	GLC8	256.037	208.931	270.324	217.48	605.981	583.842	635.458	663.225	238.193	622.126	1.38508	0.000369027
YDL207W	GLE1	51.7208	43.3066	53.1332	43.8703	50.6446	55.5867	45.6722	42.113	48.0077	48.5041	0.0148409	0.912987
YER107C	GLE2	70.7345	66.2793	69.2991	65.1873	42.9454	50.9726	37.5957	37.4443	67.8751	42.2395	-0.684289	0.00554598
YKR058W	GLG1	17.9179	16.7413	18.8285	15.8516	87.7731	80.683	88.4871	89.6066	17.3348	86.6375	2.32132	5.44945e-05
YJL137C	GLG2	19.1353	21.7562	22.1421	20.1481	110.154	89.4723	118.307	125.307	20.7954	110.81	2.41375	0.0014977
YCL040W	GLK1	350.998	151.334	410.033	235.096	2114.06	2509.7	2301.84	2448.1	286.865	2343.43	3.03017	0.00065703
YPR035W	GLN1	1005.46	540.382	1340.56	444.141	1121.39	1046.52	1078	992.987	832.636	1059.72	0.347932	0.31802
YER040W	GLN3	20.3663	18.1942	20.8849	18.0815	25.2204	25.453	26.7896	26.3256	19.3817	25.9472	0.420879	0.0030812
YOR168W	GLN4	117.949	99.3922	112.668	128.339	38.4645	47.0243	42.2935	35.6027	114.587	40.8462	-1.48817	0.00319539
YML004C	GLO1	257.607	176.694	254.494	167.964	713.661	466.443	682.423	777.758	214.19	660.071	1.62373	0.00651685
YDR272W	GLO2	162.319	110.058	173.988	127.53	372.337	350.247	384.253	379.545	143.474	371.596	1.37295	0.000223149
YER122C	GLO3	175.519	183.809	171.801	180.634	89.3669	119.489	91.6814	88.9481	177.941	97.3714	-0.869828	0.000853386
YOR040W	GLO4	32.7631	20.6725	34.4891	29.5437	190.664	130.708	181.738	190.756	29.3671	173.466	2.56238	0.00116434
YPL091W	GLR1	142.713	124.036	147.197	139.076	151.125	214.63	166.519	164.089	138.256	174.091	0.332503	0.14928
YDL171C	GLT1	25.6998	21.3562	28.5746	25.4348	24.3853	29.7912	25.8169	22.2858	25.2663	25.5698	0.0172236	0.918782
YEL046C	GLY1	392.091	478.923	361.152	387.022	203.235	307.592	179.885	191.988	404.797	220.675	-0.875275	4.69896e-05
YDR506C	GMC1	11.8444	10.9672	13.6988	11.4577	18.5385	19.8912	21.282	19.7292	11.992	19.8602	0.727807	0.000486719
YLR445W	GMC2	0.947729	2.12542	1.17924	1.23833	0.436379	0.592194	0.654099	0.376087	1.37268	0.51469	-1.41522	0.0371254
YKR030W	GMH1	35.1931	38.2949	35.4194	28.6803	34.5644	40.2698	28.4035	27.7125	34.3969	32.7375	-0.0713332	0.447317
YFL017C	GNA1	76.1502	82.4756	85.1271	77.1993	75.2131	97.3902	76.5241	65.7006	80.2381	78.707	-0.0277946	0.812573
YHR183W	GND1	366.023	446.295	371.041	392.537	25.8267	88.2639	28.8034	22.9329	393.974	41.4567	-3.24842	1.68854e-05
YGR256W	GND2	62.6408	3.49386	54.6701	14.3738	253.505	22.5774	207.536	283.039	33.7946	191.664	2.50372	0.056467
YDR508C	GNP1	139.357	143.308	133.997	153.212	68.4754	162.121	77.3033	73.5033	142.469	95.3508	-0.579327	0.127076
YOR320C	GNT1	46.6239	45.3549	46.8153	51.5831	30.0127	41.0956	30.8564	28.2216	47.5943	32.5466	-0.548283	0.0321389
YJL184W	GON7	92.8878	87.1029	100.889	85.6335	111.772	129.789	102.052	99.7984	91.6283	110.853	0.274781	0.113367
YNL274C	GOR1	90.0146	29.387	91.9841	48.1663	125.128	193.334	130.374	123.658	64.888	143.124	1.14124	0.0798427
YHL031C	GOS1	75.8835	94.468	82.7547	75.7098	117.916	134.747	128.549	128.878	82.204	127.522	0.633471	0.000545485
YMR292W	GOT1	101.466	105.76	100.486	105.44	51.3579	69.0559	39.2692	32.8298	103.288	48.1282	-1.10172	0.00555623
YHR005C	GPA1	135.844	108.001	123.957	112.295	77.1814	82.6921	63.9869	71.9679	120.024	73.9571	-0.698566	0.0113226
YER020W	GPA2	72.0548	62.1691	69.6349	59.8345	181.752	160.569	168.817	186.012	65.9233	174.287	1.40261	0.000463918
YOR371C	GPB1	12.244	11.5329	14.1877	12.8717	18.7168	20.6682	19.1295	18.6732	12.7091	19.2969	0.602512	0.00535283
YAL056W	GPB2	34.4183	29.7661	35.0442	31.5301	55.078	57.0988	57.2871	53.4701	32.6897	55.7335	0.76971	0.000564446
YDL022W	GPD1	191.269	211.998	213.402	160.491	376.779	284.776	345.25	388.174	194.29	348.745	0.84396	0.0192737
YOL059W	GPD2	110.017	118.947	106.554	102.831	78.8784	83.997	65.0025	72.7393	109.587	75.1543	-0.544152	0.000922174
YGL121C	GPG1	219.046	42.1448	186.201	86.0662	1004.32	697.236	869.685	1026.3	133.364	899.385	2.75356	0.00128047
YPR160W	GPH1	54.4666	8.05261	60.2731	39.4518	74.6477	124.768	67.3136	82.5237	40.561	87.3132	1.10611	0.152158
YGR216C	GPI1	24.505	24.5302	24.6549	25.3586	16.9214	22.6764	16.1391	14.9793	24.7622	17.6791	-0.486097	0.0308381
YGL142C	GPI10	31.1671	29.0474	29.4846	28.467	30.6369	32.9875	29.6702	27.0934	29.5415	30.097	0.0268754	0.667978
YDR302W	GPI11	59.9742	80.7177	73.5363	60.5496	34.6609	44.3841	26.0753	22.591	68.6945	31.9278	-1.10538	0.00393073
YMR281W	GPI12	38.6999	40.2627	38.8386	33.3777	25.6711	42.986	24.2893	21.6643	37.7947	28.6527	-0.399515	0.106245
YLL031C	GPI13	35.9888	43.3298	39.0537	40.4485	20.248	25.9664	21.1346	17.9479	39.7052	21.3242	-0.896835	0.00105638
YJR013W	GPI14	38.0129	40.764	39.1073	36.3616	42.213	52.9493	44.1397	42.9258	38.5615	45.557	0.240512	0.0301014
YNL038W	GPI15	52.7244	61.0336	58.6682	51.7733	33.774	42.5935	28.2081	22.9155	56.0499	31.8728	-0.814387	0.00473708
YHR188C	GPI16	90.5774	92.4498	90.0942	97.8184	101.521	122.49	100.78	106.911	92.7349	107.925	0.218851	0.055061
YDR434W	GPI17	60.381	60.3026	61.5937	62.3975	51.4879	61.2541	49.3678	48.7082	61.1687	52.7045	-0.214867	0.0825842
YBR004C	GPI18	37.8347	29.494	38.0672	27.4127	14.747	16.8386	6.52456	5.36504	33.2022	10.8688	-1.61108	0.0102956
YDR437W	GPI19	13.8775	11.2263	13.6324	10.7755	12.4737	13.3482	12.0118	11.2982	12.3779	12.283	-0.0111095	0.921073
YPL076W	GPI2	24.9998	23.875	24.1921	21.5143	26.7582	21.4751	22.6442	23.098	23.6453	23.4939	-0.00926876	0.896148
YDR331W	GPI8	53.9391	62.2795	55.5145	55.5962	24.0467	31.428	19.9383	19.424	56.8323	23.7092	-1.26126	0.000248797
YKL152C	GPM1	12091.3	11306	11843.9	11204.8	2065.94	2192.71	1456.86	2451	11611.5	2041.63	-2.50776	0.000139294
YDL021W	GPM2	52.6563	23.0565	58.8138	31.0065	91.4771	94.2445	85.9413	82.8112	41.3833	88.6185	1.09856	0.0153684
YOL056W	GPM3	40.1439	41.0457	43.3101	32.1422	11.3412	14.3598	9.19103	7.44889	39.1605	10.5852	-1.88735	0.000775917
YOR262W	GPN2	56.1335	40.1685	52.5223	47.9335	50.1503	50.9313	45.711	42.2941	49.1895	47.2717	-0.0573729	0.68134
YLR243W	GPN3	71.9546	61.3962	73.3536	63.4917	31.5441	32.8669	25.7544	23.9251	67.549	28.5226	-1.24383	0.00218187
YIL053W	GPP1	1737.01	1318.97	1898.01	1211.82	171.187	116.111	118.383	144.852	1541.45	137.633	-3.48539	0.00332925
YER062C	GPP2	509.793	272.14	481.015	288.777	52.4278	60.1402	41.1902	46.7487	387.931	50.1267	-2.95215	0.0134663
YDL035C	GPR1	20.0117	18.032	22.4845	17.4769	32.4656	34.7222	33.2694	29.7018	19.5013	32.5397	0.738635	0.00197979
YKR067W	GPT2	27.3543	25.1593	28.8423	25.659	183.709	202.52	201.421	188.567	26.7537	194.054	2.85865	4.96111e-05
YKL026C	GPX1	33.1805	12.8463	35.5386	19.1384	572.948	335.7	511.425	549.219	25.176	492.323	4.28949	0.00261314
YBR244W	GPX2	120.961	90.1005	105.695	113.744	25.066	24.5307	21.4283	21.9813	107.625	23.2516	-2.21061	0.00108639
YLL035W	GRC3	25.252	20.4824	23.6707	24.0921	5.06893	5.00787	4.43779	4.26022	23.3743	4.6937	-2.31612	0.000428716
YPL223C	GRE1	89.7458	12.5206	62.8852	20.1619	6837.2	148.219	4355.82	7464.63	46.3284	4701.47	6.66507	0.0667732
YOL151W	GRE2	157.156	104.581	154.091	100.492	150.204	83.3787	139.079	141.805	129.08	128.617	-0.00518778	0.976067
YHR104W	GRE3	342.978	134.571	350.541	194.071	384.726	361.445	363.44	401.031	255.54	377.661	0.563539	0.113841
YDR517W	GRH1	76.2269	87.2795	80.7248	76.4377	87.5798	154.618	93.3824	97.7858	80.1672	108.341	0.434502	0.123283
YJR090C	GRR1	20.2005	22.0347	21.7822	19.0117	20.3558	22.6547	20.6798	19.1734	20.7573	20.7159	-0.00287682	0.918082
YBR121C	GRS1	329.825	345.839	306.537	384.898	92.0798	149.179	91.5295	87.8509	341.775	105.16	-1.70046	0.00167932
YPR081C	GRS2	26.5882	24.031	30.0641	22.0642	45.531	43.178	46.7171	42.5173	25.6869	44.4858	0.792315	0.000162432
YCL035C	GRX1	1209.19	508.921	1205.15	740.375	2376.55	2318.17	2335.73	2536.1	915.909	2391.64	1.38472	0.00436112
YDR513W	GRX2	422.284	237.461	448.9	300.133	1449.03	1292.97	1280.63	1331.58	352.195	1338.55	1.92623	0.000318573
YDR098C	GRX3	169.847	182.869	167.468	163.477	78.912	107.792	82.1794	74.2372	170.915	85.7801	-0.994565	0.000159599
YER174C	GRX4	84.4604	58.3431	76.2494	63.802	97.028	119.273	93.8741	85.3096	70.7137	98.8712	0.48356	0.0845231
YPL059W	GRX5	196.316	148.755	191.649	166.461	324.889	394.974	327.805	338.599	175.795	346.567	0.979237	0.00789342
YDL010W	GRX6	65.1554	56.465	61.918	61.5092	98.3706	103.63	75.6121	67.4912	61.2619	86.276	0.493969	0.0752851
YBR014C	GRX7	136.475	127.952	146.455	117.742	154.071	180.659	156.048	153.2	132.156	160.994	0.284769	0.0577576
YLR364W	GRX8	26.9762	38.3061	28.5956	22.2736	21.1081	20.4287	17.8289	17.0443	29.0379	19.1025	-0.604174	0.042455
YGR032W	GSC2	16.765	15.8325	14.1938	17.9213	59.2941	61.5708	46.1578	63.829	16.1781	57.7129	1.83485	0.00106557
YML048W	GSF2	239.293	242.502	240.305	193.599	211.12	217.62	188.231	190.842	228.925	201.953	-0.180852	0.0755328
YJL101C	GSH1	35.906	41.3631	37.7516	34.204	22.7635	22.8264	21.1345	21.6675	37.3062	22.098	-0.7555	0.00176919
YOL049W	GSH2	128.167	119.021	132.373	127.185	83.6927	104.237	88.1106	81.5967	126.686	89.4093	-0.502767	0.0156651
YJL103C	GSM1	8.06595	9.00045	8.39107	8.26551	65.1416	72.1034	67.5924	62.2751	8.43074	66.7781	2.98564	7.7064e-05
YLR293C	GSP1	913.611	1103.67	853.766	1048.76	195.532	290.695	180.686	187.246	979.952	213.54	-2.19821	0.000386962
YOR185C	GSP2	208.941	49.7348	213.845	102.862	550.454	541.62	550.31	547.188	143.846	547.393	1.92805	0.00185829
YFR015C	GSY1	6.74427	11.9997	10.8301	12.1624	59.7368	73.8736	55.8575	63.062	10.4341	63.1325	2.59707	0.00063183
YLR258W	GSY2	55.8587	36.3639	64.8897	61.6471	155.507	256.647	188.237	176.28	54.6898	194.168	1.82796	0.014618
YDR221W	GTB1	26.4709	24.1558	28.5742	27.3959	39.2896	39.7274	42.7604	44.2921	26.6492	41.5174	0.639623	0.000450119
YGR102C	GTF1	74.836	49.8707	73.2478	65.7753	175.476	167.619	176.752	175.74	65.9325	173.897	1.39917	9.57184e-05
YGR154C	GTO1	17.0995	15.4221	17.3507	13.5203	28.0517	22.688	25.7136	28.3788	15.8481	26.208	0.725694	0.00868416
YMR251W	GTO3	4.98222	2.70597	4.66729	3.36457	16.3887	19.5656	12.4027	13.4801	3.93001	15.4593	1.97587	0.00942377
YML121W	GTR1	74.2522	60.5141	78.3009	53.701	52.3584	52.4884	49.7841	45.457	66.692	50.022	-0.414953	0.0470537
YGR163W	GTR2	64.4848	70.4426	67.4737	59.1131	68.5257	77.4947	66.8209	61.2453	65.3785	68.5216	0.0677425	0.147793
YGL181W	GTS1	55.3572	58.6809	61.0863	47.8341	102.973	109.901	105.195	103.467	55.7396	105.384	0.918881	0.000268628
YIR038C	GTT1	453.144	91.3506	398.884	235.511	778.633	495.391	724.606	832.616	294.722	707.812	1.26401	0.00756489
YLL060C	GTT2	19.9609	15.6878	20.0451	14.5819	52.0507	33.7552	46.4312	47.5534	17.5689	44.9476	1.35522	0.00410222
YEL017W	GTT3	53.7424	63.0784	60.7746	56.3086	40.7787	54.1367	44.8213	40.5011	58.476	45.0594	-0.376015	0.00383936
YMR217W	GUA1	380.087	307.842	320.991	509.757	25.4783	49.1369	23.9478	23.9654	379.669	30.6321	-3.63163	0.00591773
YDL238C	GUD1	8.702	6.84512	9.21292	6.26241	29.8698	26.3055	30.8558	31.0878	7.75561	29.5297	1.92886	0.000297164
YLR289W	GUF1	8.33292	7.28952	9.90415	7.74257	18.0999	25.1011	22.2836	19.1777	8.31729	21.1656	1.34753	0.00513894
YDR454C	GUK1	381.576	485.425	373.178	437.34	155.863	210.635	148.959	148.505	419.38	165.99	-1.33716	0.000617349
YGL084C	GUP1	53.4522	52.8206	57.0888	54.7892	72.2255	91.6161	67.3632	61.5194	54.5377	73.181	0.424216	0.0805357
YPL189W	GUP2	2.60236	3.50895	2.48643	3.11507	1.19632	1.38791	1.34904	1.23185	2.9282	1.29128	-1.18121	0.00523834
YGL245W	GUS1	248.65	258.119	235.073	255.868	150.868	196.209	169.602	163.471	249.428	170.037	-0.552768	0.00323107
YHL032C	GUT1	32.752	31.6202	34.1108	30.216	361.991	269.491	337.859	387.181	32.1748	339.13	3.39784	0.00122836
YIL155C	GUT2	35.4633	22.3176	39.0406	26.7109	444.328	404.556	426.611	438.417	30.8831	428.478	3.79433	1.43733e-05
YIL041W	GVP36	223.545	202.951	224.276	196.046	285.037	296.99	286.11	277.714	211.704	286.463	0.436296	0.00256805
YJL091C	GWT1	34.9859	45.1998	38.0702	41.3253	14.4008	25.9224	13.8389	11.7334	39.8953	16.4739	-1.27604	0.00203995
YMR192W	GYL1	14.5871	13.6521	14.7669	14.6765	11.3101	13.3559	11.5478	10.5324	14.4207	11.6866	-0.303287	0.0472746
YOR070C	GYP1	29.6293	31.3397	29.5519	29.1512	47.3599	46.0417	46.3754	47.4142	29.918	46.7978	0.645426	0.000219579
YPL249C	GYP5	18.5057	17.5663	19.2851	18.3967	21.8881	24.9204	26.3112	23.8078	18.4384	24.2319	0.394189	0.00781783
YJL044C	GYP6	77.9082	69.4471	84.5456	69.0148	82.7285	86.5266	82.983	76.9629	75.2289	82.3003	0.129609	0.165814
YDL234C	GYP7	37.2272	26.1217	33.5188	27.254	87.4345	80.9412	86.7847	87.7173	31.0304	85.7194	1.46594	0.000133254
YFL027C	GYP8	34.2839	29.5164	36.3375	27.5756	23.0374	27.1213	22.9014	21.5355	31.9283	23.6489	-0.433065	0.0453577
YJL110C	GZF3	35.794	30.0216	32.2414	26.9668	30.4376	37.6554	30.6305	28.9172	31.2559	31.9102	0.0298857	0.828113
YPR008W	HAA1	73.2543	78.6674	76.6096	66.2227	113.599	96.6755	105.765	106.557	73.6885	105.649	0.519769	0.00936709
YFL031W	HAC1	456.136	519.152	420.52	415.86	153.612	245.224	164.958	152.981	452.917	179.194	-1.33773	0.000117439
YPR005C	HAL1	15.9064	15.6869	15.8	13.309	39.541	37.2042	35.4647	34.5826	15.1756	36.6981	1.27396	0.000119213
YJL165C	HAL5	31.4917	24.5281	29.9041	27.793	31.6679	31.7746	31.4444	29.1771	28.4292	31.016	0.125638	0.20072
YOL089C	HAL9	13.6041	12.6043	13.5859	13.217	17.1779	18.87	17.8995	14.7477	13.2528	17.1738	0.373907	0.0278669
YJR069C	HAM1	153.406	163.286	146.231	163.637	30.6397	44.818	28.6455	26.742	156.64	32.7113	-2.25959	0.000102849
YLR256W	HAP1	55.1758	67.4591	62.2927	57.8755	60.7384	73.9005	54.0239	55.3879	60.7008	61.0127	0.00739405	0.93452
YGL237C	HAP2	43.978	40.7914	45.4592	40.5761	88.4626	92.3263	87.5042	84.4081	42.7012	88.1753	1.0461	0.000210975
YBL021C	HAP3	60.9884	49.1546	62.3796	46.4045	84.9042	109.636	80.0851	73.1714	54.7318	86.9492	0.667794	0.0439701
YKL109W	HAP4	82.4786	99.4845	92.9705	112.622	358.738	573.859	408.721	388.007	96.8889	432.331	2.15773	0.00575229
YOR358W	HAP5	36.4668	29.3866	37.8581	28.8192	69.0325	73.9908	61.0857	63.9361	33.1327	67.0113	1.01615	0.00453652
YMR290C	HAS1	147.839	92.7723	130.001	168.14	6.2311	8.87846	6.12406	5.21308	134.688	6.61167	-4.34846	0.00464636
YPL001W	HAT1	29.5252	32.4779	30.0058	23.2698	27.1763	24.0948	19.9789	16.5829	28.8197	21.9582	-0.392293	0.0253487
YEL056W	HAT2	49.8519	54.9855	52.1435	48.1171	37.9873	50.9424	39.8487	38.3816	51.2745	41.79	-0.295084	0.0154197
YCL026C-B	HBN1	17.4527	44.2352	23.1687	17.4016	12.4806	35.7568	12.5736	9.70853	25.5646	17.6299	-0.536122	0.0064294
YKR084C	HBS1	53.8555	48.7641	50.3135	51.085	37.7711	43.8223	40.1645	38.5133	51.0045	40.0678	-0.348182	0.018508
YDL223C	HBT1	38.6389	8.79371	36.6074	14.4632	292.835	83.1641	287.487	334.743	24.6258	249.557	3.34113	0.0235668
YJL033W	HCA4	64.451	36.2337	56.1754	68.7171	9.47853	12.3137	8.79657	8.26993	56.3943	9.71468	-2.53731	0.0101902
YNL281W	HCH1	205.419	211.439	226.773	176.95	143.38	122.813	136.494	150.877	205.145	138.391	-0.567896	0.021205
YCR065W	HCM1	43.5025	43.3236	39.0046	55.2799	11.8353	16.0764	12.0584	11.6287	45.2777	12.8997	-1.81146	0.00368792
YLR192C	HCR1	370.98	361.16	344.762	368.17	162.837	196.89	138.743	134.91	361.268	158.345	-1.19	0.000756967
YKL017C	HCS1	15.6708	17.4297	15.8895	15.21	16.7112	18.835	16.8985	14.5229	16.05	16.7419	0.06089	0.236126
YNL021W	HDA1	33.0575	34.5691	33.6463	32.6334	14.3675	24.7112	14.3355	14.1662	33.4766	16.8951	-0.986547	0.00515388
YDR295C	HDA2	28.9716	22.4579	28.497	23.9693	17.6366	24.4177	17.374	17.0301	25.9739	19.1146	-0.44239	0.114501
YPR179C	HDA3	27.527	25.6775	27.8511	22.7051	31.8313	34.093	33.5017	31.1825	25.9402	32.6521	0.331989	0.00751525
YDR014W-A	HED1	5.62928	3.65013	4.48854	2.94215	13.6613	9.63487	13.5085	15.0712	4.17752	12.969	1.63434	0.00631349
YNL014W	HEF3	5.11907	3.40096	5.74827	3.8853	125.85	35.4619	104.368	151.505	4.5384	104.296	4.52236	0.0272785
YDR458C	HEH2	42.4582	35.7421	43.5242	37.6993	48.4294	51.7537	47.4511	45.4408	39.8559	48.2687	0.276294	0.0503059
YBL032W	HEK2	128.618	180.447	143.715	145.449	56.676	79.1453	54.1809	50.054	149.557	60.014	-1.31733	0.000768787
YKR017C	HEL1	18.9379	15.378	17.8869	15.1351	33.6853	32.9455	32.1749	30.6127	16.8345	32.3546	0.942552	0.000223116
YDR266C	HEL2	46.5342	39.7398	41.6804	43.4425	16.2541	22.4922	16.7296	15.548	42.8492	17.756	-1.27096	0.00303428
YDR232W	HEM1	81.0824	77.7642	81.0912	75.8678	151.594	159.965	143.495	137.948	78.9514	148.25	0.909	0.00068626
YDR047W	HEM12	140.063	116.846	148.734	117.913	97.0757	155.086	103.499	91.2502	130.889	111.728	-0.228357	0.399858
YDR044W	HEM13	90.3806	131.322	75.3981	95.9945	31.7414	37.6914	28.6091	29.663	98.2738	31.9262	-1.62206	0.00686252
YER014W	HEM14	48.8704	37.5617	48.6572	43.2093	45.8224	43.2984	46.1193	49.3789	44.5746	46.1547	0.0502557	0.576327
YOR176W	HEM15	134.879	110.143	131.26	128.502	185.656	189.452	180.287	185.21	126.196	185.151	0.553038	0.00348435
YGL040C	HEM2	146.261	130.925	145.022	132.519	180.045	257.38	181.093	172.429	138.682	197.737	0.511803	0.0787022
YDL119C	HEM25	32.4045	28.4201	34.6865	24.463	24.7293	32.4358	22.0331	19.4282	29.9935	24.6566	-0.282677	0.224175
YDL205C	HEM3	78.6064	77.2107	73.0391	77.5667	67.2244	93.0954	69.428	67.0739	76.6057	74.2054	-0.0459276	0.730092
YOR278W	HEM4	43.9814	38.4584	42.0769	39.82	43.1512	54.057	41.5836	39.9347	41.0842	44.6816	0.121099	0.43527
YOR227W	HER1	27.416	21.5273	29.6211	27.1802	63.13	70.2767	74.8526	69.7992	26.4362	69.5146	1.3948	0.000569951
YMR293C	HER2	16.1923	14.1916	17.8284	14.0308	24.2562	29.471	22.0357	19.8932	15.5608	23.914	0.619943	0.0417409
YOR237W	HES1	4.48058	2.45184	4.80946	3.29301	1.60372	0.866173	1.04783	0.843462	3.75872	1.0903	-1.78552	0.00974465
YMR207C	HFA1	7.98507	6.41269	8.51321	8.2453	6.54853	7.01592	7.53064	6.89869	7.78907	6.99845	-0.154416	0.194516
YMR110C	HFD1	93.0501	71.2497	95.796	75.9338	529.128	402.415	565.165	596.606	84.0074	523.328	2.63913	0.00161979
YPL254W	HFI1	38.0489	34.9452	37.5443	31.2217	17.2519	18.3068	14.2547	13.7627	35.44	15.894	-1.1569	0.00105113
YGL251C	HFM1	5.11018	5.6099	5.61614	4.77902	8.23119	9.6311	8.5433	8.04687	5.27881	8.61312	0.706322	0.000800932
YGR187C	HGH1	85.9562	64.8617	81.2902	85.5795	16.4936	18.5091	12.9386	10.8921	79.4219	14.7083	-2.4329	0.00194384
YBR009C	HHF1	1022.23	1755.86	1156.42	1543.83	366.381	457.052	312.37	298.602	1369.59	358.601	-1.93329	0.00744534
YNL030W	HHF2	1554.29	2558.99	1709.53	2167.17	342.405	839.93	413.032	325.147	1997.49	480.128	-2.0567	0.00226392
YPL127C	HHO1	196.129	241.674	216.685	250.26	103.13	157.595	102.944	98.6397	226.187	115.577	-0.96866	0.00517185
YBR010W	HHT1	544.149	865.215	746.742	693.785	482.588	593.666	451.867	375.417	712.473	475.885	-0.582223	0.0279749
YNL031C	HHT2	1474.71	2304.04	1634.42	1950.88	876.003	1255.9	929.693	872.943	1841.01	983.635	-0.904305	0.00576032
YLL022C	HIF1	56.9478	41.7545	50.8843	60.7118	35.1398	44.3455	37.6544	37.3901	52.5746	38.6324	-0.444553	0.10064
YDR317W	HIM1	12.2912	11.5646	12.4219	11.3862	19.3878	18.3412	16.5016	15.1263	11.916	17.3392	0.541142	0.00856865
YGR191W	HIP1	104.353	76.7644	99.7296	92.6213	35.4238	52.4102	33.954	31.7197	93.3671	38.3769	-1.28267	0.0130024
YBL008W	HIR1	18.5293	15.9378	18.245	18.0731	11.1564	13.4192	11.8608	11.7349	17.6963	12.0428	-0.555274	0.0132866
YOR038C	HIR2	19.5434	20.5047	19.0187	21.0065	12.6897	16.3068	13.8547	13.7497	20.0183	14.1502	-0.500496	0.00383105
YJR140C	HIR3	8.57321	8.20146	8.58011	9.02779	6.75729	8.21057	7.30215	6.66866	8.59564	7.23467	-0.248679	0.0748461
YER055C	HIS1	517.053	539.876	535.094	520.352	88.0757	66.5792	69.2737	70.9988	528.094	73.7318	-2.84043	2.22869e-05
YFR025C	HIS2	85.7008	92.9573	88.9973	79.6784	54.8338	72.1521	50.474	50.8457	86.8334	57.0764	-0.605357	0.00383164
YOR202W	HIS3	0	0	0	0	0	0	0	0	0	0	0	nan
YCL030C	HIS4	212.293	151.153	231.192	201.343	42.7854	46.7904	32.5051	36.4551	198.995	39.634	-2.32792	0.00400631
YIL116W	HIS5	215.418	115.408	236.723	192.645	89.694	97.5202	89.9311	87.4145	190.048	91.1399	-1.06021	0.0396523
YIL020C	HIS6	40.8779	34.9523	40.0264	43.7637	17.0807	25.7437	18.9525	17.8293	39.9051	19.9016	-1.00369	0.0127192
YBR248C	HIS7	114.555	79.6761	126.034	101.624	38.1806	37.2157	35.1345	31.2099	105.472	35.4352	-1.57361	0.00623531
YJR055W	HIT1	23.4685	16.1509	24.3774	19.3735	14.669	15.0453	12.8446	11.157	20.8426	13.429	-0.634184	0.0445762
YDR420W	HKR1	16.877	16.6348	17.4177	16.7346	18.7275	19.1438	18.861	17.4093	16.916	18.5354	0.131893	0.024346
YMR161W	HLJ1	75.7702	79.4232	75.9059	68.3635	65.9913	65.1997	56.421	55.8187	74.8657	60.8577	-0.298866	0.00634803
YDR528W	HLR1	22.5825	29.0346	25.5416	22.3917	6.88736	11.0936	6.29453	5.99464	24.8876	7.56753	-1.71753	0.000211949
YER057C	HMF1	496.369	308.417	465.799	445.006	527.225	531.804	458.39	485.628	428.898	500.762	0.223491	0.257682
YML075C	HMG1	40.0607	38.9402	35.2791	36.1914	56.229	51.9405	54.3617	57.3328	37.6178	54.966	0.547122	0.00226593
YLR450W	HMG2	23.4761	24.1841	23.16	24.0015	38.3697	38.7477	40.3938	39.7488	23.7054	39.315	0.729863	0.000122163
YOL095C	HMI1	11.1398	13.6874	11.6965	12.0131	7.23319	8.63187	7.50101	6.66042	12.1342	7.50662	-0.692843	0.000883927
YCL066W	HMLALPHA1	0.326313	0.50174	0.431203	0.282389	0.487803	0.726944	0.4371	0.285876	0.385411	0.484431	0.329892	0.175147
YCL067C	HMLALPHA2	25.2337	25.9288	27.771	19.679	54.6065	57.4697	56.7436	49.3976	24.6531	54.5543	1.14592	1.50499e-05
YDR174W	HMO1	394.174	324.131	423.746	328.735	281.085	357.018	274.998	276.365	367.697	297.366	-0.306273	0.174933
YCR097W	HMRA1	105.904	105.362	123.206	88.6513	314.19	338.922	289.666	265.454	105.781	302.058	1.51375	0.00101864
YCR096C	HMRA2	136.329	119.224	153.084	108.741	346.765	295.471	297.624	303.015	129.345	310.719	1.26439	0.00101922
YOR032C	HMS1	13.2011	6.81889	6.65035	9.76002	13.7241	9.72382	11.5866	11.7181	9.10759	11.6882	0.359906	0.0684923
YJR147W	HMS2	25.1891	37.2458	25.7283	34.4264	45.6236	53.8748	47.62	50.8725	30.6474	49.4977	0.691598	0.000828109
YBR034C	HMT1	275.141	189.033	267.874	241.049	42.9463	53.2399	37.1189	33.4489	243.274	41.6885	-2.54486	0.00298899
YLR205C	HMX1	8.92245	10.1988	7.56369	6.78484	51.3822	84.7151	28.9209	32.2362	8.36745	49.3136	2.55913	0.0428473
YGL077C	HNM1	188.222	202.287	190.589	204.151	55.8056	87.8978	54.6701	49.5652	196.312	61.9847	-1.66317	0.000501635
YDL125C	HNT1	387.148	494.1	446.94	341	594.534	617.701	536.825	564.208	417.297	578.317	0.470786	0.0154473
YDR305C	HNT2	45.8585	46.1274	50.2814	38.5876	53.8492	64.4088	51.2147	44.6904	45.2137	53.5408	0.243877	0.10606
YOR258W	HNT3	16.2489	14.7867	18.1242	14.9467	33.2957	35.4106	28.3338	27.9182	16.0266	31.2396	0.962904	0.00691405
YDL227C	HO	84.3308	58.7096	73.9235	94.0028	0.690136	3.16775	0.786657	0.622799	77.7417	1.31684	-5.88354	0.00251905
YJR075W	HOC1	119.427	135.287	123.617	134.331	61.2697	73.9908	55.9177	53.814	128.166	61.248	-1.06527	0.000874761
YMR032W	HOF1	30.2202	36.9511	31.0404	29.9194	11.1123	18.9223	12.2169	12.2075	32.0328	13.6148	-1.23438	1.24332e-05
YLR113W	HOG1	236.146	200.23	239.302	217.454	88.6875	156.602	77.5622	71.3997	223.283	98.5628	-1.17976	0.0195999
YNR055C	HOL1	45.9618	40.9671	41.2554	49.7517	52.6529	57.5837	56.8378	58.0742	44.484	56.2871	0.339519	0.0182274
YDR158W	HOM2	348.687	471.685	368.973	306.811	111.399	152.298	103.521	95.4215	374.039	115.66	-1.6933	0.0015393
YER052C	HOM3	109.664	148.652	106.483	108.491	18.0606	21.991	13.6676	13.8342	118.322	16.8883	-2.80862	0.00123613
YJR139C	HOM6	404.531	473.468	386.803	370.789	277.341	364.858	250.273	247.436	408.898	284.977	-0.520895	0.000224957
YIL072W	HOP1	5.65219	5.03515	5.65338	5.34185	9.96291	8.16638	9.5225	9.08627	5.42064	9.18451	0.76074	0.000587296
YGL033W	HOP2	1.05776	0.797863	0.955818	0.833954	1.08598	1.35605	0.912284	1.10402	0.911349	1.11458	0.29043	0.231964
YMR251W-A	HOR7	2070.5	382.622	2277.33	1005.71	3757.22	4577.7	3616.21	3034.33	1434.04	3746.36	1.38541	0.0368892
YPR068C	HOS1	17.3193	19.5722	17.89	16.6416	17.4278	17.9075	14.5331	14.4101	17.8558	16.0696	-0.152054	0.0899843
YGL194C	HOS2	22.4459	24.6846	19.8144	24.4104	17.1359	22.147	17.7306	18.9595	22.8388	18.9932	-0.266002	0.0229432
YPL116W	HOS3	22.5604	27.752	24.6925	24.2809	21.1188	28.1018	25.0449	21.9434	24.8214	24.0522	-0.045417	0.335497
YIL112W	HOS4	27.3243	23.528	30.789	26.3217	39.0561	43.5168	39.6629	39.6103	26.9907	40.4615	0.584086	0.01063
YMR172W	HOT1	22.9829	18.4711	25.0943	20.9372	29.7083	32.4458	32.1781	31.7788	21.8714	31.5278	0.527578	0.0110664
YKL084W	HOT13	48.381	64.2252	47.5013	59.2865	26.2237	36.2935	27.3576	24.6322	54.8485	28.6268	-0.938088	0.00401147
YPR193C	HPA2	4.67891	2.89758	4.69205	2.61422	32.1316	14.8038	24.9929	29.2984	3.72069	25.3067	2.76588	0.00930978
YEL066W	HPA3	53.4815	46.2854	58.0924	45.3443	173.318	189.416	156.615	169.306	50.8009	172.164	1.76086	0.000926004
YBR215W	HPC2	33.9097	28.5179	34.8507	32.7381	39.5574	39.9664	38.59	40.652	32.5041	39.6915	0.288207	0.0226074
YOL155C	HPF1	41.475	35.7485	69.918	46.2284	95.5059	89.2079	112.179	123.102	48.3425	104.999	1.11901	0.00438554
YIL110W	HPM1	42.3475	37.5531	42.0858	40.6499	13.24	15.7113	10.4019	9.42214	40.6591	12.1938	-1.73743	0.00110481
YDR138W	HPR1	22.6405	23.368	22.1002	23.0787	13.518	15.9294	13.2428	12.4343	22.7968	13.7811	-0.726141	0.000836565
YDR399W	HPT1	761.945	378.47	713.059	755.593	82.1506	86.1532	49.6947	56.8343	652.267	68.7082	-3.24691	0.00929682
YNL004W	HRB1	105.149	102.091	107.149	102.2	83.8798	100.182	84.3788	81.6517	104.147	87.5231	-0.250889	0.0432761
YOL013C	HRD1	39.1508	46.4003	40.7462	32.8711	69.8025	69.3572	65.3769	65.4837	39.7921	67.5051	0.762514	0.00126696
YLR207W	HRD3	31.7329	34.4359	32.0217	32.6068	40.3678	45.8285	45.3557	47.0706	32.6993	44.6557	0.449582	0.00257398
YLR301W	HRI1	160.714	215.332	183.121	156.106	44.5892	56.5353	40.0039	36.9139	178.818	44.5106	-2.00627	0.000932791
YOR267C	HRK1	85.6068	70.8647	92.7631	67.8287	60.0958	64.5576	61.4904	62.7638	79.2658	62.2269	-0.349161	0.0834453
YOL123W	HRP1	165.527	200.309	152.837	233.201	123.74	166.144	139.865	140.279	187.969	142.507	-0.399458	0.0749538
YDR291W	HRQ1	14.3783	14.0675	14.5229	13.9294	11.3254	12.2437	11.6217	10.9682	14.2245	11.5397	-0.301769	0.00263158
YPL204W	HRR25	164.735	154.464	167.391	140.358	108.935	121.952	91.5305	91.8952	156.737	103.578	-0.597626	0.00967283
YOL133W	HRT1	109.861	106.133	109.26	85.0514	163.995	148.497	147.898	156.033	102.576	154.106	0.587223	0.00579081
YLR097C	HRT3	36.9506	32.0944	40.5199	31.3698	73.3753	79.371	74.1969	68.4921	35.2337	73.8588	1.06782	0.000989649
YMR186W	HSC82	820.473	1034.06	848.474	668.269	816.43	645.264	777.906	873.57	842.819	778.293	-0.11491	0.636247
YHL002W	HSE1	80.4894	74.0804	78.3988	70.7417	110.31	115.388	110.09	118.384	75.9276	113.543	0.580543	0.00290403
YGL073W	HSF1	42.8894	39.1361	46.6228	36.5795	70.3739	67.462	72.608	74.8517	41.307	71.3239	0.788001	0.00172451
YMR288W	HSH155	16.6968	12.2752	17.1164	16.6093	14.2135	15.8156	14.1396	13.3915	15.6744	14.3901	-0.123341	0.484686
YOR319W	HSH49	35.6923	28.8146	37.3902	32.352	36.4722	38.8181	27.2947	23.6769	33.5623	31.5655	-0.0884931	0.697898
YKL138C-A	HSK3	115.718	140.275	128.679	112.762	182.381	198.803	177.377	187.956	124.359	186.629	0.58567	0.00160868
YKL101W	HSL1	32.1514	29.7351	32.8308	39.9635	4.99368	9.61856	5.08503	3.7278	33.6702	5.85627	-2.52342	0.00350197
YBR133C	HSL7	31.8328	30.832	32.4578	36.032	15.9894	22.2111	17.5285	18.218	32.7886	18.4868	-0.826705	0.00552719
YBR272C	HSM3	25.8134	25.8323	25.8612	23.3853	38.2053	44.1076	41.7833	39.7819	25.2231	40.9695	0.699808	0.00102399
YOR020C	HSP10	947.841	661.651	1092.41	653.059	2062.66	2305.4	1954.61	2057.74	838.74	2095.1	1.32072	0.00513759
YLL026W	HSP104	140.281	87.1878	167.088	89.4046	690.167	479.791	739.614	774.263	120.99	670.959	2.47133	0.00277029
YFL014W	HSP12	12635.7	98.8127	11420.4	4144.13	52519.7	40153.2	52414.7	56633	7074.76	50430.1	2.83353	0.000757454
YJL159W	HSP150	1463.27	1088.82	1570.09	1137.86	884.392	1511.99	781.544	714.213	1315.01	973.035	-0.434511	0.288501
YBR072W	HSP26	927.855	312.503	1008.85	342.563	7068.8	1216.2	6927.62	8442.12	647.943	5913.68	3.19012	0.0414796
YCR021C	HSP30	9.28917	11.094	14.2375	12.0251	124.101	75.2282	122.445	155.638	11.6614	119.353	3.35542	0.00721843
YDR533C	HSP31	321.898	73.4622	231.786	163.022	407.59	221.344	334.525	416.576	197.542	345.009	0.804473	0.029727
YPL280W	HSP32	3.87851	2.34378	2.8479	1.82004	63.2095	18.4343	43.0373	68.3499	2.72256	48.2578	4.14773	0.0273396
YOR391C	HSP33	1.51322	0.816015	1.5383	1.06169	26.8476	4.74568	17.1668	28.7245	1.23231	19.3711	3.97448	0.0438833
YDR171W	HSP42	64.9154	61.8534	69.229	55.4081	1026.05	707.262	1148.17	1318.09	62.8515	1049.89	4.06215	0.00470704
YLR259C	HSP60	322.139	267.726	356.919	265.835	619.087	735.339	730.313	722.077	303.155	701.704	1.21081	0.00212723
YDR258C	HSP78	35.8811	24.8621	45.6501	26.0844	194.39	223.088	238.655	212.937	33.1194	217.267	2.71372	0.000243328
YPL240C	HSP82	125.057	116.054	135.845	68.7743	668.625	349.526	708.035	830.612	111.433	639.199	2.5201	0.0169744
YOL068C	HST1	77.2827	74.0951	80.4863	71.4001	77.1884	81.899	70.8197	70.004	75.8161	74.9778	-0.0160403	0.82977
YPL015C	HST2	77.7996	76.9246	83.7642	80.9641	77.8915	93.9704	73.5481	77.6996	79.8631	80.7774	0.0164222	0.884555
YOR025W	HST3	32.1687	39.7377	36.3786	34.6301	19.391	24.3976	21.8268	22.736	35.7288	22.0878	-0.693833	0.000425295
YDR191W	HST4	20.9381	23.1298	22.4503	16.8283	14.957	17.2261	12.3788	10.6714	20.8366	13.8083	-0.593583	0.00618858
YGR223C	HSV2	32.9343	32.5759	33.6366	27.3741	67.8181	63.5276	68.0737	70.9795	31.6302	67.5997	1.09571	0.000906928
YDR225W	HTA1	1136.56	1708.92	1270.23	1558.25	1021.75	1105.25	870.209	823.862	1418.49	955.268	-0.570379	0.0414855
YBL003C	HTA2	412.296	718.124	527.607	556.855	41.8505	123.796	38.8142	26.5946	553.721	57.7638	-3.26092	0.00183302
YDR224C	HTB1	1281.19	2005.33	1571.75	1682.3	1030.09	1112.18	828.247	745.79	1635.14	929.077	-0.815547	0.0205908
YBL002W	HTB2	809	1557.64	934.923	1394.07	49.0479	195.416	59.0092	35.969	1173.91	84.8605	-3.79008	0.00629168
YHR067W	HTD2	48.5028	42.4033	51.7167	44.1082	56.0177	61.9162	55.6913	52.2558	46.6827	56.4703	0.274601	0.0622541
YCR020W-B	HTL1	64.0406	63.9349	76.8652	44.9446	48.7567	53.4998	38.5017	29.1198	62.4463	42.4695	-0.55619	0.0494239
YPR033C	HTS1	158.175	176.635	152.029	167.37	50.7492	85.6309	47.8933	43.3612	163.552	56.9087	-1.52303	0.000560707
YOL012C	HTZ1	152.243	209.415	168.219	169.611	161.992	197.766	147.746	151.578	174.872	164.77	-0.0858413	0.237993
YGR268C	HUA1	50.3336	43.3585	49.4321	36.8633	106.539	96.1118	90.3525	100.966	44.9969	98.4923	1.13019	0.0015651
YOR284W	HUA2	19.709	17.8285	18.5723	18.4634	14.809	21.2202	14.0426	13.1121	18.6433	15.796	-0.2391	0.265698
YNR032C-A	HUB1	56.5173	51.5605	63.3314	56.7597	94.9125	87.1395	86.0648	79.6766	57.0422	86.9484	0.608128	0.00542717
YML058W-A	HUG1	20.3926	33.7403	14.8085	15.6985	4.37692	7.63522	3.45038	6.31977	21.16	5.44557	-1.95818	0.0244743
YJR036C	HUL4	2.76913	4.56017	3.52522	3.2013	10.3912	10.9101	12.3646	10.8803	3.51396	11.1365	1.66413	0.00064452
YGL141W	HUL5	18.596	18.577	19.8874	15.9524	20.0176	20.4892	22.0394	20.8677	18.2532	20.8535	0.192138	0.0455239
YGL168W	HUR1	68.2694	62.4511	73.4724	74.5058	62.114	70.9413	58.8059	40.4536	69.6747	58.0787	-0.262625	0.282818
YPL244C	HUT1	76.0487	78.077	79.3399	67.6839	30.2998	45.407	27.7684	22.853	75.2874	31.582	-1.2533	0.00160464
YER039C	HVG1	13.6267	13.1168	15.7611	9.69464	36.9252	28.6706	36.3672	36.0416	13.0498	34.5011	1.40262	0.00257351
YFR053C	HXK1	506.836	96.5473	730.754	334.759	437.759	1088.28	370.334	468.716	417.224	591.272	0.503	0.591707
YGL253W	HXK2	525.311	1090.16	569.561	669.83	21.0765	177.316	19.1361	15.4175	713.716	58.2365	-3.61535	0.00557735
YHR094C	HXT1	401.963	351.183	422.602	319.665	2.98797	2.2529	3.32758	2.72328	373.853	2.82293	-7.04913	0.000539439
YFL011W	HXT10	0.407255	0.494247	0.499722	0.428556	1.59096	0.453631	1.01311	1.40409	0.457445	1.11545	1.28595	0.0940541
YOL156W	HXT11	6.50451	9.21273	7.40633	4.35718	8.84078	9.49121	10.2268	9.526	6.87019	9.5212	0.470794	0.0776251
YEL069C	HXT13	0.713482	1.07171	0.869552	0.832561	3.36059	3.85127	3.71631	3.21561	0.871826	3.53594	2.01998	0.000124781
YNL318C	HXT14	0.294277	0.352935	0.268084	0.283769	0.204245	0.335982	0.192166	0.135657	0.299766	0.217012	-0.46606	0.0544256
YDL245C	HXT15	9.77052	8.80836	10.2446	7.58172	21.1099	20.9378	23.8958	23.1821	9.1013	22.2814	1.2917	0.000782159
YJR158W	HXT16	0	0	0	0	0	0	0	0	0	0	0	nan
YNR072W	HXT17	1.61687	1.78373	1.43288	1.50893	3.39226	4.42846	4.42882	4.90538	1.5856	4.28873	1.43552	0.00433923
YMR011W	HXT2	95.5517	72.9256	52.6193	56.4002	15.8269	25.5834	13.1539	11.3333	69.3742	16.4744	-2.07418	0.0101142
YDR345C	HXT3	862.246	1122.37	1006.04	874.749	10.1243	10.9724	9.44766	7.48013	966.351	9.50612	-6.66755	0.000559496
YHR092C	HXT4	125.468	107.157	150.301	145.301	5.02757	9.0966	4.78239	3.45648	132.057	5.59076	-4.56197	0.00139929
YHR096C	HXT5	15.0695	9.07473	14.019	8.47789	2282.32	948.101	2534.29	2698.6	11.6603	2115.83	7.50348	0.0131985
YDR343C	HXT6	4.00708	7.77845	7.33504	6.20788	127.656	497.282	203.259	172.927	6.33211	250.281	5.30472	0.060875
YDR342C	HXT7	217.66	110.026	170.48	257.13	252.094	680.04	294.943	280.576	188.824	376.913	0.99719	0.24176
YJL214W	HXT8	3.60823	4.73402	4.39484	4.39588	3.85219	5.05104	4.79885	4.69194	4.28324	4.59851	0.102462	0.00250506
YJL219W	HXT9	2.68909	4.30792	3.4829	2.59424	6.08901	6.02919	7.09894	6.12587	3.26854	6.33575	0.954871	0.00649434
YKL189W	HYM1	32.9934	28.9997	29.9039	27.7814	43.1686	47.2908	37.5276	34.2061	29.9196	40.5483	0.43855	0.0283961
YEL034W	HYP2	2827.48	3150.22	2646.58	2954.56	2102.25	2377.12	2037.39	2115.79	2894.71	2158.14	-0.423632	0.000616842
YIR037W	HYR1	588.25	325.118	591.414	411.107	1209.31	988.457	1199.98	1244.09	478.972	1160.46	1.27668	0.000950894
YOR126C	IAH1	46.8241	33.088	43.7681	39.3832	44.6566	59.4208	43.9207	43.1568	40.7659	47.7887	0.229309	0.36232
YJR122W	IBA57	23.4257	18.2312	26.4614	21.8489	45.2282	59.0965	46.1346	46.2483	22.4918	49.1769	1.12858	0.011645
YNL164C	IBD2	38.0868	27.9402	35.0018	28.4111	20.4129	17.7736	16.8485	18.6166	32.36	18.4129	-0.813494	0.00892759
YIL090W	ICE2	42.0883	37.9135	41.7885	40.3747	36.9721	40.1721	35.6689	34.7194	40.5412	36.8831	-0.13643	0.162251
YER065C	ICL1	31.4384	30.6449	35.668	27.3579	5884.85	7827.39	7608.17	6260.05	31.2773	6895.11	7.78431	0.000751905
YPR006C	ICL2	11.9539	10.6251	14.0166	9.86983	285.954	186.044	265.249	284.454	11.6164	255.425	4.45867	0.00189544
YER078C	ICP55	33.2055	33.3427	32.372	29.6145	39.878	55.9402	33.7724	31.9587	32.1337	40.3873	0.329817	0.19183
YBR157C	ICS2	75.9943	59.163	81.8214	71.1484	94.4201	75.5943	100.616	85.6346	72.0318	89.0662	0.306245	0.000434756
YJL077C	ICS3	28.5958	39.4741	39.0943	32.3829	60.5632	89.8404	67.329	68.8669	34.8868	71.6499	1.03828	0.00472887
YLR099C	ICT1	57.7384	56.0658	45.4401	44.169	31.7001	37.5894	25.732	24.8327	50.8533	29.9636	-0.763134	0.00123372
YMR195W	ICY1	203.655	195.605	227.341	171.451	269.266	206.004	201.324	246.098	199.513	230.673	0.209366	0.281154
YNL037C	IDH1	267.074	194.773	314.359	218.496	868.077	1117.91	925.901	877.832	248.675	947.43	1.92975	0.00270684
YOR136W	IDH2	392.442	245.061	448.049	328.749	869.921	1138.77	873.613	841.174	353.575	930.87	1.39656	0.012469
YPL117C	IDI1	308.594	252.723	283.195	288.358	203.15	238.568	175.796	187.235	283.217	201.187	-0.493372	0.0362586
YDL066W	IDP1	104.038	129.153	105.138	112.255	219.798	282	200.805	209.419	112.646	228.006	1.01727	0.00322819
YLR174W	IDP2	11.8263	8.60322	10.6934	10.2396	2286.19	2642.09	2513.94	2463.11	10.3406	2476.33	7.90374	6.0246e-05
YNL009W	IDP3	10.2457	7.93145	10.5175	7.35266	92.0228	61.0017	84.5659	84.1133	9.01183	80.4259	3.15777	0.00148696
YJL146W	IDS2	27.2273	26.8284	26.7575	25.0505	40.2289	40.8645	41.2557	40.5425	26.4659	40.7229	0.621704	0.000104704
YFL013C	IES1	54.5922	53.1756	54.0742	50.5205	65.6608	71.8879	67.2716	65.7061	53.0906	67.6316	0.34924	0.00294356
YNL215W	IES2	73.0669	59.0229	74.6176	60.4729	126.265	128.064	135.928	129.322	66.7951	129.895	0.959529	0.000460501
YLR052W	IES3	113.12	97.3055	109.595	103.919	107.39	105.119	93.8149	92.6418	105.985	99.7414	-0.0875937	0.309541
YOR189W	IES4	131.032	119.364	142.547	104.247	140.21	159.426	130.52	122.447	124.297	138.151	0.152446	0.289403
YER092W	IES5	76.1724	76.8416	84.3012	70.2072	81.4249	105.306	88.9405	79.4502	76.8806	88.7804	0.207622	0.124269
YEL044W	IES6	78.1698	93.4365	87.9426	68.5987	106.367	127.679	105.496	91.7357	82.0369	107.819	0.394272	0.00543199
YBR159W	IFA38	196.737	204.576	198.848	194.931	83.7969	130.848	89.4402	80.7653	198.773	96.2126	-1.04682	0.00178746
YLR223C	IFH1	43.844	27.5759	46.4263	35.6251	11.5024	13.8616	11.46	9.72864	38.3678	11.6382	-1.72103	0.0110234
YOL023W	IFM1	13.2651	12.2741	16.1933	11.1992	23.1696	34.6365	25.3061	20.2938	13.2329	25.8515	0.966116	0.0303528
YFR017C	IGD1	12.837	12.1207	14.3806	13.7065	440.29	369.743	440.441	489.908	13.2612	435.096	5.03605	0.000420307
YNL157W	IGO1	206.178	162.951	202.986	176.974	298.371	312.736	278.703	269.995	187.272	289.951	0.630673	0.00794211
YHR132W-A	IGO2	130.38	102.046	152.729	96.504	438.169	443.328	450.08	395.927	120.415	431.876	1.84261	7.70017e-05
YHR187W	IKI1	67.7628	50.2016	64.1188	60.7359	52.4827	55.6084	48.7995	50.5548	60.7048	51.8614	-0.22715	0.168926
YLR384C	IKI3	31.8087	27.2362	30.2792	38.761	19.0557	23.8132	20.8032	19.7846	32.0213	20.8642	-0.618003	0.0412767
YJL057C	IKS1	17.761	20.743	21.1411	17.018	47.348	47.6173	51.8408	52.5683	19.1658	49.8436	1.37888	0.000448758
YJR118C	ILM1	128.892	128.523	133.863	135.648	54.0307	76.1849	46.7753	40.1609	131.731	54.288	-1.2789	0.00371948
YBL076C	ILS1	176.772	194.704	161.479	214.604	28.2353	43.5375	28.5795	28.0976	186.89	32.1125	-2.54098	0.000846137
YER086W	ILV1	190.965	182.624	183.354	214.96	39.7903	46.0706	37.1408	37.679	192.976	40.1702	-2.26422	0.000402987
YMR108W	ILV2	156.868	247.633	146.286	180.566	77.3608	120.831	74.9211	77.736	182.838	87.7122	-1.05972	0.00469563
YJR016C	ILV3	252.536	489.768	254.54	312.963	77.0046	114.069	75.1381	71.221	327.452	84.3582	-1.95668	0.0138055
YLR355C	ILV5	1054.45	1551.12	1090.37	1134.29	300.755	435.592	282.446	278.926	1207.56	324.43	-1.89611	0.00160404
YCL009C	ILV6	221.061	305.8	220.077	233.501	303.055	307.522	314.589	323.704	245.11	312.217	0.349124	0.055106
YGR287C	IMA1	3.63158	6.71906	3.5981	4.04152	1.26672	3.28496	1.45613	1.35553	4.49756	1.84083	-1.28878	0.00253819
YOL157C	IMA2	4.0632	5.09332	4.85898	3.51065	11.1204	14.2026	13.7061	11.6359	4.38154	12.6662	1.53148	0.000370991
YIL172C	IMA3	1.96477	3.31583	2.30889	2.03214	15.8677	27.6905	20.4069	19.1809	2.40541	20.7865	3.11129	0.00354956
YJL221C	IMA4	1.96477	3.31583	2.30889	2.03214	15.8677	27.6905	20.4069	19.1809	2.40541	20.7865	3.11129	0.00354956
YJL216C	IMA5	6.43403	7.098	6.3084	6.39708	4.91214	6.44547	5.43732	4.99013	6.55938	5.44627	-0.268292	0.0129339
YHR216W	IMD2	13.2031	76.6761	16.1196	22.2671	1.21899	8.88748	1.51971	1.31139	32.0665	3.23439	-3.3095	0.11546
YLR432W	IMD3	258.514	299.826	256.447	271.453	36.891	68.356	31.8858	31.0717	271.56	42.0511	-2.69105	1.32171e-05
YML056C	IMD4	195.457	222.961	199.14	215.251	6.43989	15.0808	5.65424	5.62031	208.202	8.19881	-4.66643	3.74975e-05
YJR094C	IME1	8.64008	15.1822	9.66572	10.1044	16.6685	14.09	13.3984	12.5567	10.8981	14.1784	0.379618	0.179881
YJL106W	IME2	4.09004	5.16927	4.13097	3.70753	9.38941	15.6082	9.86761	8.20954	4.27445	10.7687	1.33303	0.0167457
YGL192W	IME4	40.8973	45.3801	42.8608	42.7595	78.5942	81.6235	76.389	80.4055	42.9744	79.2531	0.882988	4.29209e-05
YCR046C	IMG1	128.204	96.7323	142.076	107.649	196.907	285.751	181.688	176.481	118.665	210.207	0.824911	0.0703673
YCR071C	IMG2	100.234	74.5127	100.445	73.8918	148.653	211.052	162.08	141.323	87.2709	165.777	0.925672	0.0284686
YLR309C	IMH1	32.5095	23.8016	35.0412	26.7408	42.1437	46.4683	43.4328	37.384	29.5233	42.3572	0.520754	0.0303725
YJR138W	IML1	11.1208	10.7642	11.8773	10.8197	15.4585	15.3727	15.7809	14.5445	11.1455	15.2891	0.456047	0.000251127
YJL082W	IML2	28.973	31.2916	26.2173	27.2336	18.6485	27.074	17.5169	18.3547	28.4289	20.3985	-0.478892	0.00895457
YBR107C	IML3	31.905	42.865	34.0035	28.0056	20.3928	27.5091	19.5007	20.8308	34.1948	22.0583	-0.632451	0.00717884
YGR031W	IMO32	48.8053	43.1847	49.235	41.8974	110.913	136.997	114.819	117.433	45.7806	120.04	1.39071	0.00187467
YMR150C	IMP1	73.6735	71.4639	83.3138	55.74	145.038	160.59	142.221	137.652	71.0478	146.375	1.04281	0.00142859
YMR035W	IMP2	44.9146	40.5317	45.3177	31.8786	86.2465	86.0402	76.6811	77.3889	40.6606	81.5892	1.00474	0.0011672
YIL154C	IMP2'	84.9682	91.7755	97.5916	75.5577	174.121	161.669	174.497	184.964	87.4732	173.813	0.99062	0.00214558
YHR148W	IMP3	107.021	71.1962	94.8176	113.415	18.0823	18.0047	14.9196	15.6449	96.6124	16.6629	-2.53557	0.0036689
YNL075W	IMP4	129.904	82.9623	114.889	123.001	29.0637	29.1841	24.1535	22.1998	112.689	26.1503	-2.10745	0.0044793
YLR413W	INA1	78.3597	140.783	65.2311	102.229	1.32767	3.15065	1.26947	1.03112	96.6507	1.69473	-5.83365	0.00987041
YPL099C	INA17	60.2182	41.9373	61.0715	47.8887	138.512	154.514	147.971	143.541	52.7789	146.135	1.46926	0.00104071
YIR024C	INA22	45.2675	33.4973	44.8264	32.842	63.0557	73.2354	60.1435	55.1841	39.1083	62.9047	0.685692	0.0228675
YDL181W	INH1	252.567	173.133	252.123	219.713	1272.24	1401.95	1392.2	1384.07	224.384	1362.62	2.60234	0.000124399
YHR046C	INM1	50.0214	45.502	51.4668	43.9198	9.49902	10.2609	8.15166	8.0937	47.7275	9.00132	-2.40661	0.000271843
YDR287W	INM2	55.0116	41.3134	60.1337	41.711	126.298	126.415	121.932	121.427	49.5424	124.018	1.32381	0.000693547
YNL152W	INN1	40.2306	47.1344	40.0174	40.7385	46.1316	50.5326	41.3925	40.8781	42.0302	44.7337	0.0899349	0.121168
YJL153C	INO1	17.064	24.5903	15.4209	11.315	248.677	287.1	203.525	220.39	17.0975	239.923	3.81071	0.000791796
YDR123C	INO2	44.3775	36.7822	43.2826	39.1415	32.1566	32.6169	26.3539	25.4269	40.8959	29.1386	-0.489028	0.0226991
YOL108C	INO4	62.0806	65.8623	71.5293	53.9539	103.36	104.373	92.0139	90.8934	63.3565	97.6601	0.624276	0.0052875
YGL150C	INO80	26.421	22.9111	27.1947	26.4169	26.4298	28.2284	27.6437	26.4929	25.7359	27.1987	0.0797541	0.338759
YMR204C	INP1	11.2042	13.6406	11.3457	11.5322	26.5233	26.7856	24.5864	24.2121	11.9307	25.5268	1.09734	0.000176489
YMR163C	INP2	9.85709	13.6518	11.6789	11.756	9.78843	12.3706	9.42339	8.87747	11.7359	10.115	-0.214442	0.0773679
YIL002C	INP51	26.7331	27.6608	27.464	26.7674	20.6038	23.3686	22.9542	22.2243	27.1563	22.2877	-0.285039	0.00141684
YNL106C	INP52	8.43714	12.5979	8.76712	9.60155	8.5907	9.76287	8.45153	8.91337	9.85093	8.92962	-0.141661	0.257528
YOR109W	INP53	27.9918	26.2799	28.3948	28.5976	18.2232	23.7116	21.1877	18.6058	27.816	20.4321	-0.445081	0.0234226
YOL065C	INP54	31.5205	28.5317	33.6182	26.1706	64.7969	56.3049	58.0667	55.4003	29.9602	58.6422	0.96889	0.000563884
YLR095C	IOC2	37.0612	44.7489	38.634	37.7037	26.3641	33.3858	29.4781	28.8465	39.5369	29.5186	-0.421576	0.000474331
YFR013W	IOC3	35.7004	32.5471	34.8374	34.7797	28.996	32.6319	32.0575	30.7777	34.4661	31.1158	-0.147534	0.0977053
YMR044W	IOC4	47.2331	42.883	48.9919	39.6958	45.8159	47.3243	46.1026	41.1446	44.7009	45.0968	0.0127212	0.822862
YHR085W	IPI1	55.229	44.5915	55.742	58.5185	11.3909	12.8026	9.31203	8.23164	53.5202	10.4343	-2.35875	0.00170117
YNL182C	IPI3	64.2787	42.4212	55.2888	64.7112	6.95469	11.1566	7.13506	6.27342	56.675	7.87994	-2.84645	0.00443781
YDR315C	IPK1	18.6585	17.6891	21.3624	13.9813	28.2606	31.2242	22.7169	19.6619	17.9228	25.4659	0.506769	0.0631602
YPL209C	IPL1	10.2342	10.3722	9.53777	9.60199	3.3419	5.52108	3.58836	3.78022	9.93654	4.05789	-1.29201	0.000775779
YBR011C	IPP1	1418.77	1811.13	1420.43	1530.6	849.695	1092.43	832.615	901.833	1545.23	919.143	-0.749462	0.0003282
YDR072C	IPT1	126.366	105.779	114.882	103.704	72.9296	83.3571	47.2535	37.074	112.683	60.1535	-0.905545	0.0155459
YPL242C	IQG1	18.0465	18.6505	19.3129	17.9	12.546	17.8728	14.0268	11.0502	18.4775	13.874	-0.413389	0.0399446
YBR140C	IRA1	10.5206	8.58202	11.3967	10.715	20.1889	17.6179	22.3262	20.8393	10.3036	20.2431	0.974283	0.000141161
YOL081W	IRA2	8.11362	8.31162	8.69718	8.30558	25.8692	18.3908	25.1451	28.113	8.357	24.3795	1.54461	0.00466319
YOL015W	IRC10	5.00554	4.15207	4.59253	4.0169	2.528	3.00973	2.43349	2.27139	4.44176	2.56065	-0.79462	0.00731216
YPL017C	IRC15	16.4545	13.9693	14.7184	15.0098	37.113	35.7218	35.286	40.1334	15.038	37.0635	1.30139	0.000248752
YJL037W	IRC18	2.97696	2.27411	2.62561	2.01129	12.1075	12.2923	11.4947	10.7359	2.47199	11.6576	2.23752	6.9121e-05
YLL033W	IRC19	19.0177	14.5911	18.2282	17.3188	11.5714	14.7647	10.4191	9.90456	17.2889	11.6649	-0.567671	0.0621452
YLR247C	IRC20	15.0301	12.3235	15.4573	12.2684	22.725	24.5781	25.8064	25.1947	13.7698	24.576	0.835743	0.00269833
YMR073C	IRC21	66.94	57.9109	64.8316	61.0956	101.525	109.899	91.062	91.4973	62.6945	98.4958	0.651723	0.00798326
YEL001C	IRC22	315.462	365.199	337.375	320.754	165.919	209.591	151.974	136.582	334.697	166.016	-1.01153	0.000375498
YOR044W	IRC23	45.1846	35.9623	41.5558	31.7458	43.8179	37.8585	34.7586	28.8314	38.6121	36.3166	-0.0884248	0.29302
YIR036C	IRC24	75.4064	53.6321	80.3753	55.4889	291.188	238.649	290.306	307.193	66.2257	281.834	2.08938	0.000564548
YLR021W	IRC25	74.9535	72.7608	75.9488	70.1417	61.9986	77.9591	66.9906	65.4907	73.4512	68.1098	-0.108925	0.264416
YDR332W	IRC3	16.1974	14.6762	16.1504	14.198	20.39	21.0881	20.4123	19.0799	15.3055	20.2426	0.403343	0.00241454
YDR540C	IRC4	9.12159	18.5996	9.90415	8.2797	4.91535	10.4327	4.1786	4.19098	11.4763	5.92941	-0.952693	0.00999718
YFR038W	IRC5	25.9567	20.9433	25.3887	26.6921	22.9245	24.1422	21.9091	20.9606	24.7452	22.4841	-0.138244	0.322465
YFR043C	IRC6	34.0808	31.8372	33.5731	29.838	68.159	73.3053	67.6336	66.3037	32.3323	68.8504	1.09049	0.000238246
YFR055W	IRC7	24.2327	34.1445	23.1041	18.836	5.28069	7.20951	5.43681	2.9697	25.0793	5.22418	-2.26322	0.00389589
YJL051W	IRC8	16.5109	19.7592	17.3981	19.9641	10.0077	14.6387	11.6881	11.2459	18.4081	11.8951	-0.629971	0.00370603
YHR079C	IRE1	17.3583	15.6684	16.9489	18.3261	17.5369	20.0212	19.2746	18.4052	17.0754	18.8095	0.139538	0.186137
YIL026C	IRR1	25.0176	22.5093	23.178	28.5971	7.58775	16.484	8.15591	7.07111	24.8255	9.82469	-1.33734	0.019604
YKR019C	IRS4	13.4515	10.3302	12.7073	11.2739	12.0486	13.588	12.6404	12.8833	11.9407	12.7901	0.0991343	0.462936
YLL027W	ISA1	142.406	90.2605	143.983	105.646	313.877	330.182	340.225	350.433	120.574	333.679	1.46854	0.00122378
YPR067W	ISA2	80.242	70.7607	88.2247	68.3656	136.538	168.767	150.652	138.599	76.8982	148.639	0.95079	0.00440032
YER019W	ISC1	44.4858	50.5074	48.8019	42.9503	30.2045	36.8206	30.4961	29.7476	46.6863	31.8172	-0.553194	0.0010419
YER180C	ISC10	39.948	33.716	37.5604	38.4195	43.8244	39.663	39.7227	39.3342	37.411	40.6361	0.119299	0.0598158
YER048W-A	ISD11	211.985	172.138	208.277	167.757	354.82	348.2	396.005	366.253	190.039	366.32	0.946805	0.000693196
YMR081C	ISF1	18.2721	10.7856	12.1792	11.6143	278.396	286.46	257.905	293.472	13.2128	279.058	4.40056	6.25517e-05
YPL040C	ISM1	13.2635	11.7698	14.2982	13.9073	17.8075	29.007	20.998	20.2741	13.3097	22.0217	0.726445	0.0565812
YOR155C	ISN1	65.2567	58.7552	68.7108	51.7896	60.0791	65.4527	61.7518	56.2273	61.1281	60.8777	-0.00592069	0.946095
YPR106W	ISR1	28.6165	29.7231	30.3312	30.4278	32.8949	33.2373	32.2786	28.6124	29.7747	31.7558	0.0929356	0.239965
YNL265C	IST1	81.7927	73.2636	83.3839	69.432	109.159	111.944	110.781	114.911	76.9681	111.699	0.537281	0.00441872
YBR086C	IST2	79.8287	96.2529	82.6835	91.0958	70.1124	72.7253	69.5888	69.3398	87.4652	70.4416	-0.312282	0.0145518
YIR005W	IST3	23.6472	25.2828	27.0373	18.3313	40.0346	48.6643	40.367	30.8853	23.5746	39.9878	0.762324	0.00691094
YPL135W	ISU1	276.619	191.687	315.923	211.169	1098.18	977.164	1238.98	1225.67	248.85	1135	2.18934	0.000434009
YOR226C	ISU2	66.1936	166.883	78.4499	86.9151	21.5486	30.7267	18.4322	15.9724	99.6104	21.67	-2.2006	0.0305322
YBR245C	ISW1	30.5963	30.0571	31.0212	33.5442	14.3685	18.9025	15.8288	14.0121	31.3047	15.778	-0.988467	0.00290129
YOR304W	ISW2	29.0146	23.0976	30.3451	25.8343	21.5585	24.4956	22.1658	20.0049	27.0729	22.0562	-0.295665	0.106288
YJR050W	ISY1	40.8921	35.9829	43.304	34.3381	70.84	63.4678	63.4025	56.8906	38.6293	63.6502	0.720471	0.00155511
YGL133W	ITC1	19.8302	17.5449	20.9329	19.1697	18.4774	18.8067	19.689	17.8319	19.3694	18.7012	-0.0506464	0.375626
YDR497C	ITR1	440.243	493	437.05	490.657	248.997	268.747	181.503	165.329	465.237	216.144	-1.10597	0.00318657
YOL103W	ITR2	52.6507	52.0051	55.8164	49.6046	22.3841	31.864	22.2274	19.0057	52.5192	23.8703	-1.13763	0.00227925
YML068W	ITT1	16.0112	18.7784	17.9721	15.1307	28.1265	28.3083	31.8095	30.5135	16.9731	29.6895	0.8067	0.00204483
YDR229W	IVY1	46.9283	42.2508	48.4994	38.3551	80.764	72.4755	77.2185	71.4581	44.0084	75.479	0.778297	0.000122696
YDL115C	IWR1	53.4614	44.6357	60.4999	44.0571	126.396	115.848	123.462	113.561	50.6635	119.817	1.24181	6.87745e-05
YKL032C	IXR1	80.3607	101.87	89.4812	85.6703	129.93	142.094	141.11	134.653	89.3456	136.947	0.616147	0.000325338
YDR492W	IZH1	328.193	246.907	346.955	269.719	193.043	172.195	126.474	124.242	297.943	153.988	-0.952216	0.0170724
YOL002C	IZH2	130.405	135.406	130.376	105.88	40.4672	56.7027	30.5699	26.6177	125.517	38.5894	-1.7016	0.000417431
YLR023C	IZH3	60.6585	51.4574	58.2874	50.0075	52.277	106.176	39.1107	35.5431	55.1027	58.2767	0.0807962	0.866306
YOL101C	IZH4	26.0985	27.4928	29.641	21.2439	58.3739	92.3034	34.4839	35.3674	26.1191	55.1322	1.07779	0.115795
YGL018C	JAC1	53.2123	37.3414	49.7524	45.1336	105.081	100.203	105.436	110.476	46.3599	105.299	1.18354	0.000324541
YJL073W	JEM1	36.5842	35.5433	35.3392	34.0752	10.8694	18.8497	9.96076	10.6233	35.3855	12.5758	-1.49251	0.00166692
YKL217W	JEN1	5.43821	5.01855	5.39483	4.1364	1347.22	2373.49	1704.14	1459.96	4.997	1721.2	8.42814	0.00497186
YER051W	JHD1	18.0306	15.2319	20.8158	15.6166	32.0293	32.5696	33.7566	31.2317	17.4237	32.3968	0.894798	0.000574592
YJR119C	JHD2	14.2219	10.8505	13.1392	13.1518	11.8165	11.9006	10.2779	11.3136	12.8408	11.3271	-0.180956	0.183843
YPR061C	JID1	16.5596	14.894	15.1302	12.1806	84.8889	84.6898	84.9109	79.3345	14.6911	83.456	2.50607	1.75812e-06
YDR475C	JIP4	28.9509	25.1086	29.7334	23.7609	32.026	38.4381	35.0739	34.5733	26.8884	35.0278	0.381515	0.0415302
YPR169W	JIP5	83.6562	75.3652	80.0798	90.4231	50.5119	51.0814	48.9753	44.701	82.3811	48.8174	-0.754917	0.00490634
YNL227C	JJJ1	42.753	30.4412	41.5366	47.7474	19.3214	22.9739	18.1113	18.261	40.6195	19.6669	-1.0464	0.0212106
YJL162C	JJJ2	13.9562	10.765	14.5798	12.7411	10.0531	9.88705	9.86009	9.78988	13.0105	9.89753	-0.394539	0.0328998
YJR097W	JJJ3	22.6637	16.15	22.6894	23.7888	4.55011	2.56724	2.70351	2.08327	21.323	2.97603	-2.84095	0.00185053
YLL057C	JLP1	8.77433	8.04597	7.79093	7.31548	17.4563	14.426	15.1388	14.8435	7.98168	15.4662	0.95435	0.000545579
YMR132C	JLP2	25.0792	27.6602	26.0035	20.0261	16.9572	23.6426	17.7406	15.2442	24.6923	18.3961	-0.424654	0.0107543
YMR294W	JNM1	19.8558	17.3885	21.1367	16.6489	29.9349	33.26	30.1784	26.2076	18.7575	29.8952	0.672449	0.00599654
YJR091C	JSN1	23.9271	23.7358	22.8585	23.7678	33.6294	38.7665	38.0371	37.2713	23.5723	36.9261	0.647547	0.00185694
YKR038C	KAE1	86.3234	85.8141	81.9499	86.4581	56.1151	76.2197	57.3583	60.2344	85.1364	62.4819	-0.446338	0.0152016
YBR017C	KAP104	47.9663	50.8685	47.8078	52.4987	24.3855	30.5913	27.0243	26.0345	49.7853	27.0089	-0.882286	0.000535721
YGL241W	KAP114	15.755	17.8142	16.8549	18.3959	8.42949	12.5813	9.81759	8.8387	17.205	9.91677	-0.794886	0.00377055
YPL125W	KAP120	26.3518	24.27	24.949	27.6974	21.0763	28.7105	23.3622	19.1602	25.817	23.0773	-0.16185	0.397444
YGL016W	KAP122	15.24	15.9388	14.2173	21.0595	6.27962	8.58776	6.24828	5.31527	16.6139	6.60773	-1.33016	0.0141563
YER110C	KAP123	73.0061	62.7293	58.6732	110.951	20.4656	25.2395	20.3195	20.3718	76.3399	21.5991	-1.82147	0.0217318
YLR347C	KAP95	46.087	43.4088	42.8722	43.5514	31.97	31.6834	33.7865	36.3736	43.9798	33.4534	-0.394691	0.00613901
YNL188W	KAR1	40.4052	33.4914	40.8208	35.4068	19.6008	28.9326	18.7758	15.159	37.5311	20.617	-0.864247	0.0264204
YJL034W	KAR2	301.78	453.561	368.133	251.618	138.084	140.24	136.581	157.792	343.773	143.174	-1.26368	0.0235075
YPR141C	KAR3	14.7457	16.1261	15.9073	14.1545	5.14333	10.18	5.58005	4.1475	15.2334	6.26272	-1.28238	0.00308855
YCL055W	KAR4	71.2181	73.5805	68.2406	59.3241	47.1514	50.0947	44.8569	42.2568	68.0908	46.09	-0.563008	0.000914028
YMR065W	KAR5	16.1567	18.2343	17.1012	11.9727	15.4653	17.697	14.4942	13.1499	15.8662	15.2016	-0.0617357	0.453455
YPL269W	KAR9	12.8655	14.3577	13.4648	13.2006	9.79215	12.2025	10.1368	9.29213	13.4721	10.3559	-0.379528	0.00337361
YCL024W	KCC4	18.9156	13.7835	17.6213	17.6361	4.60825	10.9774	4.61838	4.2612	16.9891	6.11631	-1.47388	0.0275963
YJR054W	KCH1	28.4576	34.8182	29.7284	26.8017	6.37206	8.85867	6.50706	5.05745	29.9515	6.69881	-2.16065	0.000152298
YDR017C	KCS1	36.09	33.6654	34.1796	36.0231	25.0552	26.6981	22.6786	22.8467	34.9895	24.3196	-0.524801	0.00393082
YKL161C	KDX1	14.8944	12.9755	13.1593	11.2256	11.5008	14.0373	10.8574	10.106	13.0637	11.6254	-0.168286	0.228744
YFR042W	KEG1	45.0449	51.2419	48.0864	40.1382	49.2803	74.2897	54.2062	49.1158	46.1278	56.723	0.298296	0.0888833
YDR367W	KEI1	66.5272	68.0099	70.6065	66.3091	63.9804	77.212	62.265	53.0342	67.8632	64.1229	-0.0817893	0.495883
YHR158C	KEL1	16.6558	18.1812	19.779	16.3216	16.8055	21.825	17.859	15.5042	17.7344	17.9984	0.0213201	0.840407
YGR238C	KEL2	9.28929	11.1949	9.6806	10.7542	8.91501	15.533	11.0589	8.80372	10.2297	11.0777	0.114882	0.573829
YPL263C	KEL3	69.889	62.4364	59.8841	80.9541	27.2264	35.6323	28.7727	24.9776	68.2909	29.1522	-1.22809	0.00932125
YPL145C	KES1	220.317	206.297	190.836	218.896	96.7989	115.149	90.295	86.8966	209.087	97.2849	-1.10381	0.00134673
YGL203C	KEX1	51.5668	49.9232	52.987	49.9881	41.4218	47.1869	42.3369	39.0333	51.1163	42.4947	-0.266499	0.0220435
YNL238W	KEX2	53.3265	60.2956	56.3757	59.0671	24.4453	30.002	25.9196	23.5485	57.2662	25.9789	-1.14035	0.000219657
YIL125W	KGD1	52.7371	46.547	53.8919	56.6893	510.217	587.633	587.474	549.971	52.4663	558.824	3.41293	0.000123001
YDR148C	KGD2	139.829	98.5476	144.05	122.933	836.68	897.814	857.622	883.164	126.34	868.82	2.78175	6.70215e-05
YJL094C	KHA1	24.5986	17.6698	21.401	19.9729	33.043	30.3988	29.4491	29.2815	20.9106	30.5431	0.546614	0.00285572
YHR102W	KIC1	22.7989	21.4025	23.5757	21.7652	29.2035	31.8561	31.6467	35.1436	22.3856	31.9625	0.51381	0.00800607
YDR122W	KIN1	28.2651	27.2567	29.7699	27.5496	46.5855	47.671	50.9938	48.4013	28.2103	48.4129	0.779168	7.2786e-05
YLR096W	KIN2	23.8062	23.0933	22.4019	25.7133	15.1935	17.8915	17.8091	16.5128	23.7537	16.8517	-0.495254	0.00973046
YDL108W	KIN28	42.1661	47.1447	44.4468	40.4067	38.8316	37.8409	32.0538	30.4567	43.5411	34.7957	-0.323466	0.0198988
YAR018C	KIN3	37.5953	34.9899	37.5552	32.3949	16.4289	25.3563	19.6092	17.7698	35.6338	19.791	-0.848399	0.00761827
YOR233W	KIN4	28.5949	23.6054	29.552	29.6362	7.16156	11.3692	8.2809	7.67968	27.8471	8.62284	-1.69129	0.00374642
YCR091W	KIN82	7.94274	6.65705	7.79236	8.4926	67.6246	57.7074	75.669	85.4305	7.72119	71.6079	3.21322	0.0014023
YBL063W	KIP1	8.26218	10.5515	9.40221	8.81496	3.57304	6.23004	3.71853	3.30049	9.25771	4.20552	-1.13837	0.000585733
YPL155C	KIP2	16.4842	18.8842	17.8926	18.1926	7.3692	14.5539	9.35505	8.61085	17.8634	9.97225	-0.841016	0.00725663
YGL216W	KIP3	14.5852	17.4924	16.5163	17.3773	12.6928	16.3543	14.6198	14.565	16.4928	14.558	-0.180027	0.0109831
YKL168C	KKQ8	12.5132	12.181	13.107	11.8671	28.9782	25.4475	30.8326	30.3576	12.4171	28.904	1.21894	0.000738972
YDL049C	KNH1	32.8195	26.4305	30.22	33.0152	63.0678	68.0915	45.3131	44.755	30.6213	55.3068	0.852923	0.0379639
YLL019C	KNS1	41.4245	30.4802	38.2994	32.6816	132.534	125.097	128.42	128.494	35.7214	128.636	1.84844	6.98717e-06
YHR186C	KOG1	13.0136	12.7117	14.1859	14.4316	11.6646	15.0971	12.8692	11.7051	13.5857	12.834	-0.082118	0.542087
YNL322C	KRE1	145.494	153.548	166.036	145.549	257.182	256.825	237.309	240.265	152.657	247.895	0.699439	0.00163598
YDR483W	KRE2	307.761	243.218	275.259	284.234	255.036	261.902	249.537	262.55	277.618	257.256	-0.109895	0.260716
YDR532C	KRE28	21.7615	20.5725	22.6785	19.3174	31.334	36.9916	31.7391	23.8548	21.0825	30.9799	0.555287	0.0273108
YER038C	KRE29	23.8701	12.1051	23.7113	18.5229	18.6424	20.3616	17.4352	17.0861	19.5524	18.3813	-0.0891013	0.746898
YNL132W	KRE33	39.2766	31.1161	37.176	49.6322	4.64194	6.37752	4.88179	4.40229	39.3002	5.07588	-2.95281	0.003953
YOR336W	KRE5	17.4846	17.3673	18.823	17.1801	13.9538	17.2171	15.1027	13.6017	17.7138	14.9688	-0.242909	0.0504718
YPR159W	KRE6	146.237	133.364	129.585	161.599	25.5887	50.4582	26.0107	24.0292	142.696	31.5217	-2.17853	0.00247297
YJL174W	KRE9	248.722	243.106	249.94	243.989	148.299	202.158	135.316	131.037	246.439	154.202	-0.676406	0.0130773
YNL308C	KRI1	140.768	98.6643	133.313	142.983	47.1997	47.351	44.4953	41.5268	128.932	45.1432	-1.51403	0.00486386
YCL059C	KRR1	108.67	92.1029	91.8729	130.926	21.8324	27.7463	19.2475	18.1676	105.893	21.7484	-2.28362	0.00417775
YDR037W	KRS1	537.266	594.502	478.781	633.819	64.7695	95.6939	54.8649	53.6697	561.092	67.2495	-3.06064	0.000629364
YNL024C-A	KSH1	143.667	146.178	144.094	124.962	136.499	150.222	123.343	107.581	139.725	129.411	-0.11063	0.162194
YHR082C	KSP1	25.3233	28.2698	27.2776	26.6991	52.3361	53.5309	60.1055	57.6848	26.8925	55.9143	1.05602	0.000472866
YGR040W	KSS1	43.0462	50.8503	40.9231	43.9345	20.2259	27.4024	19.1264	18.5112	44.6885	21.3165	-1.06794	7.66559e-05
YBL071W-A	KTI11	85.5667	49.3328	77.3573	87.0046	54.0911	52.1524	47.9099	52.4095	74.8153	51.6407	-0.534825	0.0766753
YKL110C	KTI12	49.2727	48.6415	58.7626	45.8998	22.6857	32.275	21.0475	18.7974	50.6441	23.7014	-1.09542	0.00852976
YOR099W	KTR1	276.915	305.214	278.861	263.087	118.406	154.041	107.74	107.833	281.019	122.005	-1.20373	4.36621e-05
YKR061W	KTR2	42.2613	39.3335	37.0326	32.188	14.4313	17.7541	13.1032	12.3813	37.7039	14.4175	-1.38689	0.000892667
[truncated: 3,918 more rows]

## Sheet: Expt2
ORF	Gene	S1	S2	S3	S4	S5	S6	S7	S8	mean(Glu)	mean(2DG)	log2(2DG/Glu)	p
YMR056C	AAC1	14.2224	10.1541	9.99541	9.31792	35.8186	32.1083	32.6256	27.0961	10.9225	31.9122	1.54681	0.000307337
YBR085W	AAC3	8.73382	10.2451	8.33488	9.32824	4.47144	7.14908	10.1638	10.7332	9.16051	8.12938	-0.172283	0.553398
YJR155W	AAD10	31.7638	9.56612	11.8245	8.90583	194.652	56.5983	73.3136	78.1089	15.5151	100.668	2.69787	0.0480037
YNL331C	AAD14	11.0063	10.0482	9.78288	10.5235	28.5245	27.2291	27.6682	24.4556	10.3402	26.9693	1.38305	0.000358058
YOL165C	AAD15	1.06698	1.45758	0.535819	1.61426	2.53711	5.13002	2.82964	4.91086	1.16866	3.85191	1.72072	0.0125366
YCR107W	AAD3	11.3843	11.5568	10.9588	10.6812	11.1108	13.5153	12.568	13.3969	11.1453	12.6478	0.182449	0.0989975
YDL243C	AAD4	6.86042	6.78539	7.80572	7.14017	19.5031	20.6087	26.5611	24.4574	7.14792	22.7826	1.67233	0.00166388
YNL141W	AAH1	174.342	190.015	161.622	150.703	6.66584	12.7294	11.9172	15.3216	169.171	11.6585	-3.85902	0.000452882
YHR047C	AAP1	10.3813	14.4876	14.0242	14.4234	8.91923	12.8189	11.1444	10.9094	13.3291	10.948	-0.283917	0.0166647
YBL074C	AAR2	7.62706	6.98995	6.51835	7.12787	13.4139	14.1611	13.8019	15.3234	7.06581	14.1751	1.00443	0.000740001
YKL106W	AAT1	37.1633	45.1232	41.1978	41.0878	44.8137	59.6903	50.9139	54.2624	41.143	52.4201	0.349472	0.00567778
YLR027C	AAT2	228.67	248.62	242.312	249.744	210.672	265.099	247.742	235.447	242.337	239.74	-0.0155411	0.77166
YBR236C	ABD1	30.5134	29.5952	28.3091	27.4839	49.7788	58.7927	54.5794	53.887	28.9754	54.2595	0.905047	0.00126196
YKL112W	ABF1	32.07	25.2901	25.9971	27.0655	17.6127	18.1084	16.2411	15.2064	27.6057	16.7921	-0.717178	0.00599892
YMR072W	ABF2	322.665	278.495	288.92	271.205	275.726	368.164	306.834	300.839	290.321	312.891	0.108009	0.479128
YJR108W	ABM1	4.04947	3.43309	3.21341	2.81576	6.9992	9.19864	8.30966	7.4068	3.37793	7.97858	1.23999	0.0046205
YCR088W	ABP1	79.113	72.6139	72.2323	71.5869	182.295	192.153	191.725	172.069	73.8865	184.56	1.32071	0.000218519
YOR239W	ABP140	88.9761	87.9031	84.6337	84.7954	85.7403	108.708	98.2429	96.1883	86.5771	97.2199	0.167266	0.125344
YNR033W	ABZ1	24.2202	24.6821	24.1923	23.4302	20.8728	23.4586	21.7627	20.4096	24.1312	21.6259	-0.158138	0.01272
YMR289W	ABZ2	33.0284	32.5744	31.7191	30.9574	48.3128	53.0983	52.5002	51.8555	32.0698	51.4417	0.681722	0.000757515
YER045C	ACA1	10.7561	10.2072	9.45281	9.91433	19.996	21.5649	22.2883	20.9365	10.0826	21.1964	1.07195	0.000636759
YGR037C	ACB1	854.929	835.378	826.392	793.496	1366.17	1786.12	1560.69	1594.53	827.549	1576.88	0.930154	0.00379236
YNR016C	ACC1	62.6852	64.8276	58.5567	61.0278	10.939	15.3481	12.3911	12.5047	61.7743	12.7957	-2.27135	2.89234e-05
YLR131C	ACE2	16.261	16.0619	14.8474	16.877	17.1459	13.9385	13.3015	11.6572	16.0118	14.0108	-0.192601	0.209193
YLR144C	ACF2	12.6024	12.609	11.6917	12.2573	16.8342	16.1169	16.7693	16.413	12.2901	16.5333	0.427882	0.000944611
YJR083C	ACF4	21.28	18.7497	17.708	17.6776	30.9453	28.3392	28.9026	25.7424	18.8538	28.4824	0.595212	0.000634686
YBL015W	ACH1	22.482	20.8387	20.3493	22.3971	52.7015	47.905	51.0345	43.9517	21.5168	48.8982	1.18432	0.00097693
YDL203C	ACK1	16.078	16.7377	16.2418	15.9564	16.7304	18.6997	17.8547	16.143	16.2535	17.357	0.0947653	0.0753139
YDR161W	ACL4	84.8544	99.7156	89.9741	86.8247	28.9051	36.6101	34.2912	34.2896	90.3422	33.524	-1.43021	0.000133404
YPL267W	ACM1	50.0565	37.3748	38.4785	36.5592	4.35576	5.97733	5.45234	4.79688	40.6172	5.14558	-2.98069	0.00192464
YLR304C	ACO1	107.892	117.91	117.454	128.427	52.3105	76.0552	53.8634	49.2798	117.921	57.8772	-1.02675	0.00453971
YJL200C	ACO2	31.209	36.2812	32.5553	33.5526	12.1326	17.1055	14.7994	17.3361	33.3995	15.3434	-1.12221	0.000124208
YKL192C	ACP1	368.213	354.841	360.046	336.185	362.035	421.25	391.43	361.579	354.821	384.074	0.11429	0.14394
YAL054C	ACS1	6.58872	5.90882	6.21169	5.78996	17.034	15.5486	16.2646	14.2043	6.1248	15.7629	1.3638	0.000207994
YLR153C	ACS2	180.244	178.292	165.483	168.318	88.4651	123.634	112.779	108.836	173.084	108.429	-0.67473	0.0058318
YFL039C	ACT1	1055.91	1072.66	1051.71	1062.36	2042.48	2172.53	2112.31	1962.18	1060.66	2072.38	0.966323	0.000181128
YDR448W	ADA2	20.2201	18.224	17.645	18.006	16.906	19.6175	18.2577	17.4074	18.5238	18.0471	-0.0376071	0.675273
YMR184W	ADD37	58.662	42.7534	46.8459	42.5975	191.738	270.066	200.622	200.5	47.7147	215.732	2.17673	0.00379966
YKL206C	ADD66	39.2656	37.2002	38.1161	35.1421	60.4776	78.8064	69.8816	68.4593	37.431	69.4062	0.890831	0.00466429
YAR015W	ADE1	735.148	238.935	583.55	254.691	52.8623	125.788	135.796	222.047	453.081	134.123	-1.75621	0.12478
YNL220W	ADE12	266.607	163.337	260.162	165.076	132.257	184.595	276.145	373.159	213.796	241.539	0.176025	0.71876
YLR359W	ADE13	642.447	260.07	552.718	274.511	111.258	206.761	225.738	333.345	432.437	219.275	-0.979744	0.20842
YLR028C	ADE16	130.616	123.032	120.137	120.072	199.855	234.281	214.259	199.789	123.464	212.046	0.780284	0.00231494
YMR120C	ADE17	658.151	124.932	525.854	157.114	10.1943	59.1875	53.744	123.846	366.513	61.743	-2.56952	0.138342
YOR128C	ADE2	220.309	76.5065	216.159	85.932	43.3017	72.6864	73.2471	93.8049	149.727	70.76	-1.08132	0.193869
YGR204W	ADE3	141.327	112.545	165.262	110.85	148.662	204.394	194.349	198.042	132.496	186.362	0.492157	0.0835567
YMR300C	ADE4	221.354	91.7235	192.339	90.6942	23.0322	44.1938	42.0582	61.7111	149.028	42.7488	-1.80162	0.0794005
YGL234W	ADE5,7	362.987	178.502	318.708	179.864	50.767	90.6182	94.6703	136.845	260.015	93.2251	-1.47981	0.0741178
YGR061C	ADE6	97.6231	62.7157	102.798	64.0204	13.2028	22.6282	22.6637	31.5489	81.7893	22.5109	-1.86129	0.0214419
YDR408C	ADE8	192.799	107.029	149.612	109.653	91.5235	120.038	118.259	125.34	139.773	113.79	-0.296713	0.411688
YCL058W-A	ADF1	0	0	0	0	0	0	0	0	0	0	0	nan
YOL086C	ADH1	2278.2	6175.49	5171.5	5787.12	11143.3	15552.2	15948.8	14764.8	4853.08	14352.3	1.56431	0.0002174
YMR303C	ADH2	22.9555	25.9932	23.8202	21.0389	16.5579	24.2737	23.0399	23.0793	23.452	21.7377	-0.109509	0.400397
YMR083W	ADH3	274.113	312.765	324.472	300.58	279.993	464.039	422.02	431.481	302.983	399.383	0.398539	0.0577015
YGL256W	ADH4	443.634	72.5184	98.7614	81.3094	2294.92	434.473	977.91	781.375	174.056	1122.17	2.68867	0.0592229
YBR145W	ADH5	29.2515	21.3363	25.8137	21.0067	263.363	264.705	300.35	282.309	24.352	277.682	3.51132	9.99341e-05
YMR318C	ADH6	154.614	180.018	169.371	164.65	58.6958	95.7592	88.7801	89.6709	167.163	83.2265	-1.00614	0.000320163
YCR105W	ADH7	7.32062	6.61553	6.86986	6.23258	12.412	13.7832	13.0356	11.6505	6.75965	12.7203	0.912116	0.000998009
YMR009W	ADI1	32.6647	34.3713	35.9027	33.4636	54.5312	61.2185	64.0051	64.2985	34.1006	61.0133	0.839328	0.000734992
YDR226W	ADK1	863.729	745.944	790.021	708.879	835.006	931.541	925.546	909.786	777.143	900.47	0.212497	0.100679
YER170W	ADK2	23.191	17.8053	18.9348	18.0132	14.8298	16.2459	15.149	14.4042	19.4861	15.1572	-0.362438	0.0570001
YJR105W	ADO1	430.088	495.131	465.347	495.465	195.194	237.573	231.039	220.606	471.508	221.103	-1.09256	0.000130856
YCR011C	ADP1	17.7259	16.1614	15.9275	17.1949	57.0375	58.6073	56.4353	54.5588	16.7524	56.6597	1.75795	4.18905e-05
YDR216W	ADR1	10.4963	13.8494	14.1646	15.7142	10.7671	14.7118	12.3066	12.3583	13.5561	12.5359	-0.112874	0.371573
YCR010C	ADY2	3.50466	3.06129	3.19218	2.9084	5.07887	5.83074	5.0241	5.69775	3.16663	5.40787	0.77211	0.00572159
YDL239C	ADY3	2.16936	1.93665	1.92686	2.44826	4.50096	5.22309	5.04745	5.50447	2.12028	5.06899	1.25744	0.000797184
YLR227C	ADY4	15.0908	13.2184	12.2309	12.5216	12.9455	16.0401	15.9783	18.1976	13.2654	15.7904	0.251375	0.226965
YMR064W	AEP1	21.0176	20.0114	19.7074	19.8034	19.5027	21.4367	20.262	20.3408	20.1349	20.3855	0.017845	0.714847
YMR282C	AEP2	18.0529	16.7417	16.8068	16.0204	11.6987	12.805	11.7963	11.2411	16.9054	11.8853	-0.508313	0.00211542
YPL005W	AEP3	7.03429	6.56352	7.08567	7.05351	11.0503	11.053	10.1446	9.32839	6.93425	10.3941	0.58395	0.00599449
YLR040C	AFB1	24.9697	22.5342	20.0636	22.5221	64.6434	75.4708	75.8896	72.4703	22.5224	72.1185	1.67901	0.000773296
YEL052W	AFG1	42.9248	42.5976	41.9477	42.8731	50.1146	57.2387	55.2474	51.9719	42.5858	53.6431	0.333022	0.00798682
YLR397C	AFG2	25.5383	29.6503	24.9172	24.7855	11.5774	12.2682	13.1158	12.4921	26.2228	12.3634	-1.08475	0.00161605
YER017C	AFG3	40.3287	39.4202	37.6877	37.09	44.2601	52.8321	48.027	43.2232	38.6317	47.0856	0.285503	0.0282638
YOR129C	AFI1	9.06086	7.64158	7.20322	7.60608	6.72683	6.78546	7.14036	7.06685	7.87793	6.92988	-0.184988	0.148409
YDR085C	AFR1	4.56804	5.90162	7.06293	7.65734	32.2884	39.6961	36.5967	35.1626	6.29748	35.9359	2.51258	0.000260319
YGL071W	AFT1	19.5544	19.4888	17.8763	18.7429	20.3753	19.5256	18.8647	16.8569	18.9156	18.9056	-0.000760995	0.988871
YPL202C	AFT2	30.3687	28.7048	26.1473	24.3592	30.4408	36.3154	37.7191	36.4433	27.395	35.2296	0.362878	0.066493
YNR044W	AGA1	72.3031	79.3281	69.9236	81.3663	246.082	312.563	365.152	355.344	75.7303	319.785	2.07816	0.002775
YGL032C	AGA2	487.319	453.593	453.188	473.934	1476.32	1663.74	1987.51	1884.47	467.009	1753.01	1.90831	0.00171263
YPR021C	AGC1	9.88395	8.48267	8.60965	8.97366	8.71157	9.61128	9.51986	9.17235	8.98748	9.25376	0.0421234	0.643307
YDR524C	AGE1	25.2735	24.4999	22.5236	21.9828	22.1976	26.6754	23.1052	24.3196	23.5699	24.0744	0.0305541	0.715139
YIL044C	AGE2	56.6092	56.2671	55.7554	55.5717	83.1545	98.404	91.4392	87.6767	56.0508	90.1686	0.685889	0.0018758
YCL025C	AGP1	31.8401	20.003	21.709	22.787	131.525	131.826	135.671	117.073	24.0848	129.024	2.42144	0.000202069
YBR132C	AGP2	8.79859	7.76025	9.43126	10.8722	25.6789	26.2151	23.9744	20.8467	9.21557	24.1788	1.3916	0.00392986
YFL055W	AGP3	3.23038	3.44126	3.52112	3.30541	12.643	11.5541	12.3167	10.4303	3.37454	11.736	1.79818	0.0004391
YFL030W	AGX1	8.34922	6.10062	6.85884	6.25349	35.9599	34.1721	38.0663	34.0043	6.89054	35.5506	2.36719	5.82776e-05
YDR214W	AHA1	72.1008	84.9465	87.7221	84.2651	326.89	385.173	355.159	321.972	82.2586	347.298	2.07794	0.000271008
YOR023C	AHC1	25.8702	30.3686	28.9402	30.9961	38.2027	39.7572	37.9133	34.2547	29.0438	37.532	0.369891	0.0207986
YCR082W	AHC2	144.48	187.694	187.022	174.705	205.615	229.563	219.143	210.556	173.475	216.219	0.317765	0.00700129
YDL073W	AHK1	15.1983	15.7184	14.5357	15.0928	13.5423	15.1141	14.8084	16.1718	15.1363	14.9092	-0.0218146	0.724751
YLR109W	AHP1	2023.21	2277.42	2430.11	2333.13	3682.92	3445.91	3266.39	2652.29	2265.97	3261.88	0.525575	0.0385746
YHR093W	AHT1	2.81385	1.98151	1.50789	1.74667	3.95197	4.23883	4.86255	3.63999	2.01248	4.17333	1.05223	0.0183722
Q0050	AI1	0.0188505	0.0404006	0.00960756	0.255966	0.500491	0.039915	0.0548139	0.401011	0.0812062	0.249058	1.61682	0.220958
Q0055	AI2	0.00613216	0.0295706	0.00312538	0.136255	0.344231	0.0340844	0.022289	0.450424	0.0437708	0.212757	2.28117	0.160015
Q0060	AI3	0	0	0	0.0240922	0	0	0	0.0322652	0.00602305	0.0080663	0.421413	0.391002
Q0065	AI4	0.00478247	0	0	0.0325321	0.0136654	0	0	0.110894	0.00932864	0.0311399	1.73902	0.333499
Q0070	AI5_ALPHA	0	0	0	0	0	0	0	0	0	0	0	nan
Q0075	AI5_BETA	0	0.00825882	0	0.0285411	0.0350784	0	0.0224105	0.0556818	0.00919998	0.0282927	1.62073	0.137573
YNR074C	AIF1	24.0408	26.8171	26.7396	27.415	34.9371	40.9288	36.2381	36.441	26.2531	37.1362	0.500339	0.00248261
YAL046C	AIM1	89.7351	72.6193	77.7982	69.8943	65.9222	91.8474	86.677	84.8833	77.5117	82.3325	0.087047	0.65583
YER087W	AIM10	10.3072	8.74424	8.35328	8.23198	16.7809	19.3037	18.3427	17.5787	8.90917	18.0015	1.01475	0.00211544
YER093C-A	AIM11	30.5729	22.9406	24.5009	22.5164	37.2506	43.3796	40.7597	36.0838	25.1327	39.3684	0.647473	0.0160173
YGL160W	AIM14	22.6379	22.4961	22.0117	24.039	42.787	44.2319	42.3037	40.8945	22.7962	42.5543	0.900512	0.000310973
YHL021C	AIM17	8.8317	10.2492	11.6251	14.5124	69.6217	90.0069	74.2669	58.7788	11.3046	73.1686	2.69431	0.00338823
YHR198C	AIM18	24.8479	19.4244	20.275	21.3611	32.8531	31.8187	29.815	27.7141	21.4771	30.5502	0.508384	0.00582852
YIL087C	AIM19	26.9989	21.1364	21.4875	22.0852	185.98	151.827	159.987	134.089	22.927	157.971	2.78454	0.000808286
YAL049C	AIM2	52.7189	49.9659	49.7817	50.6175	92.301	94.1421	95.7608	88.7413	50.771	92.7363	0.869129	0.00019012
YIL158W	AIM20	89.703	91.1489	89.5384	79.7987	27.0091	34.168	28.0997	27.6413	87.5473	29.2295	-1.58264	0.000151157
YIR003W	AIM21	22.7885	23.3212	22.3105	24.2511	41.7294	42.5878	41.215	35.3837	23.1678	40.229	0.796112	0.00327649
YJL046W	AIM22	17.7264	15.6043	16.0421	15.3491	19.6066	22.2228	21.5652	21.194	16.1805	21.1471	0.386209	0.0181018
YJL131C	AIM23	16.3783	13.8488	13.3764	14.2036	21.3853	21.9225	20.2263	19.6665	14.4518	20.8001	0.525347	0.00278408
YJR080C	AIM24	45.8214	37.3812	37.6575	36.4764	47.291	54.9226	47.6015	46.1844	39.3341	48.9999	0.316997	0.0602761
YJR100C	AIM25	33.1354	26.0465	27.2059	25.4143	41.1804	42.1722	41.013	39.3339	27.9505	40.9249	0.550103	0.00489234
YKL037W	AIM26	3.59772	2.62234	2.60017	3.12111	4.18168	4.21049	4.34105	4.03579	2.98534	4.19225	0.489833	0.0217971
YKR074W	AIM29	128.327	117.99	124.427	118.76	129.581	140.748	135.451	138.092	122.376	135.968	0.151947	0.0659045
YBR108W	AIM3	6.27688	6.51213	6.3716	7.04212	27.8903	23.8668	28.9609	24.994	6.55068	26.428	2.01235	0.000614676
YML050W	AIM32	13.5917	10.017	10.1155	9.57025	15.7279	15.8861	14.1961	13.3791	10.8236	14.7973	0.451152	0.0138188
YML087C	AIM33	8.79428	5.60141	6.03025	5.91843	17.7096	16.5181	15.3921	13.758	6.58609	15.8445	1.26648	0.000710989
YMR003W	AIM34	36.1289	24.9916	25.5144	22.804	3.87729	4.89342	3.88548	3.93896	27.3597	4.14879	-2.72129	0.00478109
YMR157C	AIM36	34.4242	29.4005	29.6717	26.4638	24.4274	27.5615	26.2089	23.5618	29.9901	25.4399	-0.237391	0.0905297
YOL053W	AIM39	15.8374	14.5322	15.4169	15.327	18.7544	20.796	20.4145	18.4431	15.2784	19.602	0.35951	0.0123639
YBR194W	AIM4	20.6318	23.4274	24.6622	24.1713	29.6688	36.1433	34.2075	31.8492	23.2232	32.9672	0.505466	0.00276892
YOR215C	AIM41	80.826	63.007	67.3977	59.0812	207.619	211.283	187.834	164.288	67.578	192.756	1.51215	0.000786847
YPL158C	AIM44	26.7125	28.9336	27.9678	27.394	13.2444	16.1484	15.5603	15.1874	27.752	15.0351	-0.884254	2.29139e-05
YPR004C	AIM45	138.589	82.5773	101.76	80.7027	53.4764	67.7517	62.1661	64.1382	100.907	61.8831	-0.705412	0.0972359
YHR199C	AIM46	47.7194	47.2013	48.6334	49.0172	139.253	126.996	140.996	124.194	48.1428	132.86	1.46451	0.000282443
YDL237W	AIM6	51.2185	46.8579	47.7037	48.8218	96.1378	93.8218	97.6156	91.9678	48.6505	94.8858	0.963738	6.81605e-05
YDR063W	AIM7	124.456	109.228	115.455	111.206	269.781	253.39	252.182	235.79	115.086	252.786	1.1352	9.11956e-05
YER080W	AIM9	45.311	46.5332	46.0615	47.3621	73.2448	76.0852	73.8316	72.083	46.3169	73.8111	0.672299	0.000108182
YMR092C	AIP1	61.2601	59.4413	61.8481	62.9193	150.07	156.756	152.207	139.642	61.3672	149.669	1.28623	0.000248982
YIL079C	AIR1	43.1687	45.4892	44.9913	36.2359	11.6335	17.779	16.442	16.9717	42.4713	15.7066	-1.43512	0.00202514
YDL175C	AIR2	23.7155	22.7735	22.3919	21.5835	28.6253	33.4467	32.1461	29.2651	22.6161	30.8708	0.448893	0.00753652
YBR059C	AKL1	11.7417	13.458	13.0146	14.9319	35.4894	35.1571	33.0025	28.9219	13.2866	33.1427	1.31873	0.00251085
YDR264C	AKR1	46.6647	45.4403	43.4555	46.9578	61.8769	68.4225	69.2612	67.9841	45.6296	66.8862	0.551739	0.00248399
YOR034C	AKR2	13.9028	13.0516	11.7674	12.7166	6.76297	7.59188	7.13927	7.51465	12.8596	7.25219	-0.826357	0.00190115
YOR335C	ALA1	96.4042	109.138	95.4621	99.3386	43.4907	51.6097	51.614	53.9044	100.086	50.1547	-0.996779	0.000578668
YJL122W	ALB1	219.943	239.946	217.852	194.501	18.096	25.9682	26.0244	26.2939	218.06	24.0956	-3.17789	0.000273927
YMR170C	ALD2	16.6399	12.0538	12.3782	12.7396	51.6031	46.976	45.9009	42.9293	13.4529	46.8523	1.80021	8.30617e-05
YMR169C	ALD3	7.96194	5.14096	5.99022	5.71905	65.3537	48.2552	40.0641	31.0771	6.20304	46.1875	2.89646	0.00998331
YOR374W	ALD4	31.4087	34.1755	38.6856	43.6191	123.471	153.002	121.356	93.5893	36.9722	122.855	1.73244	0.00908696
YER073W	ALD5	108.081	140.34	127.352	138.584	26.9028	42.6273	41.0766	38.6771	128.589	37.321	-1.78471	0.000261867
YPL061W	ALD6	147.402	257.946	280.217	370.281	29.4595	66.2054	53.385	47.831	263.962	49.2202	-2.423	0.0149286
YOR175C	ALE1	67.7933	65.2514	61.1362	62.7447	37.8121	42.683	41.6135	40.7109	64.2314	40.7049	-0.658077	0.0018714
YNL148C	ALF1	19.2764	19.946	20.0548	20.3706	33.7901	33.2982	34.8238	32.6878	19.912	33.65	0.756971	0.000152566
YBR110W	ALG1	37.8947	35.3293	35.5404	36.4636	59.0821	63.7542	60.4476	61.9846	36.307	61.3171	0.756042	0.000457969
YNL048W	ALG11	32.7499	32.2228	30.1168	30.4959	26.2028	29.3707	28.6258	29.0228	31.3964	28.3055	-0.149513	0.0815514
YNR030W	ALG12	38.9122	39.1997	38.6658	40.1259	52.0781	66.7258	56.3432	59.564	39.2259	58.6778	0.581008	0.00743246
YGL047W	ALG13	26.4818	27.7355	31.6943	29.412	56.0102	64.5227	59.1335	52.6709	28.8309	58.0843	1.01053	0.00192993
YBR070C	ALG14	40.0019	33.5308	33.8905	35.0753	14.1223	22.6664	17.4547	16.3243	35.6246	17.6419	-1.01387	0.0102808
YGL065C	ALG2	23.189	20.5523	19.6799	22.0425	19.7666	23.786	22.5099	23.4716	21.3659	22.3835	0.0671255	0.55347
YBL082C	ALG3	38.6634	37.139	35.1501	35.0448	29.2389	33.8733	31.3988	30.7706	36.4993	31.3204	-0.220767	0.0362119
YPL227C	ALG5	56.7036	55.0497	54.606	52.0518	13.6786	20.0763	17.08	17.3662	54.6028	17.0503	-1.67918	0.000297757
YOR002W	ALG6	45.5614	44.3724	41.5699	44.7788	77.973	97.8493	86.3525	90.6481	44.0706	88.2057	1.00105	0.00205393
YBR243C	ALG7	44.2357	40.0095	39.8868	40.6895	34.5989	47.9164	39.9863	39.1423	41.2054	40.411	-0.0280854	0.839389
YOR067C	ALG8	28.6778	26.8461	25.3961	27.5856	21.3114	26.2531	23.8811	23.823	27.1264	23.8172	-0.187697	0.115659
YNL219C	ALG9	41.1875	44.6399	40.8754	46.2235	33.4397	38.9366	36.5874	37.1218	43.2316	36.5214	-0.243344	0.00813288
YGL021W	ALK1	28.4552	23.6791	22.7463	23.7387	15.7473	18.0318	14.7087	14.7548	24.6548	15.8107	-0.640973	0.00914547
YBL009W	ALK2	23.7168	20.4508	20.6468	20.841	2.98423	4.73515	4.023	3.90052	21.4139	3.91072	-2.45304	0.000550469
YML086C	ALO1	66.2196	68.6259	66.9889	68.1861	37.0848	40.2589	37.5575	35.2004	67.5051	37.5254	-0.84713	8.82245e-05
YNL270C	ALP1	1.97437	1.39559	1.40797	1.55634	5.19008	5.79355	6.24019	6.46488	1.58357	5.92218	1.90295	0.00156607
YOL130W	ALR1	29.4624	32.0652	29.3301	29.4505	26.1345	22.1384	22.8114	20.9331	30.077	23.0043	-0.386756	0.0158794
YFL050C	ALR2	6.36212	6.80133	6.62515	6.43353	9.12932	9.52211	9.13905	8.59052	6.55553	9.09525	0.4724	0.000357283
YLR089C	ALT1	36.1633	44.6379	42.8535	45.3985	32.6355	47.7697	45.2577	43.0226	42.2633	42.1714	-0.00314136	0.95967
YDR111C	ALT2	37.3765	36.7869	35.2185	35.1117	25.1065	28.4488	28.7552	25.764	36.1234	27.0186	-0.418979	0.00489426
YKR021W	ALY1	11.5421	10.7892	11.4509	10.8913	19.0974	18.8424	19.4182	17.6575	11.1684	18.7539	0.747769	0.000127606
YJL084C	ALY2	9.03961	8.63014	7.63048	8.02323	11.4742	11.4569	11.709	10.867	8.33086	11.3768	0.449553	0.00338099
YGR225W	AMA1	1.57416	0.728898	0.782494	0.947604	4.90924	3.2329	3.41185	2.70287	1.00829	3.56421	1.82168	0.00422817
YML035C	AMD1	24.7356	28.0195	24.8543	25.8063	36.0005	36.2744	35.6903	33.5825	25.8539	35.3869	0.452833	0.00171614
YDR242W	AMD2	11.5388	10.376	9.60816	9.41012	35.9906	36.2105	38.6822	36.5537	10.2333	36.8593	1.84876	0.0001107
YBR211C	AME1	18.9457	17.3137	16.7804	17.7051	23.4452	26.1834	26.1896	23.6605	17.6862	24.8697	0.491762	0.00875177
YOR378W	AMF1	6.32847	6.07348	5.64923	5.46516	7.84524	7.91651	7.73218	7.63468	5.87908	7.78215	0.404578	0.000977297
YBR158W	AMN1	185.856	194.47	176.094	180.593	60.9818	97.0565	90.3218	93.9985	184.253	85.5897	-1.10618	0.00169537
YGL156W	AMS1	6.74599	3.7523	3.97105	3.50957	112.339	101.464	94.3978	89.1665	4.49473	99.3418	4.4661	0.000211994
YJR047C	ANB1	15.7195	11.8917	10.3966	10.6331	8.69532	9.00786	15.4097	17.0672	12.1602	12.545	0.0449448	0.91214
YEL036C	ANP1	81.1455	87.528	81.4966	83.1092	57.6054	78.6862	72.8299	65.7351	83.3198	68.7142	-0.278053	0.0270914
YKL047W	ANR2	22.7473	20.2756	20.7099	20.3115	30.5968	31.641	31.2231	32.9017	21.0111	31.5907	0.588348	0.00183022
YHR126C	ANS1	0.921779	0.161271	0.421865	0.325106	1.11309	0.926119	0.601716	0.815478	0.457505	0.864101	0.917411	0.0616379
YPR128C	ANT1	39.9364	37.8297	38.3468	38.3938	27.668	35.1919	31.2212	31.0656	38.6267	31.2867	-0.304049	0.0335542
YPR180W	AOS1	32.2197	29.7173	28.6773	28.5563	49.0381	53.0558	47.6802	44.8651	29.7926	48.6598	0.707774	0.00131307
YCL050C	APA1	166.76	194.941	183.959	194.343	312.631	385.822	371.86	376.119	185.001	361.608	0.966895	0.000447235
YDR530C	APA2	21.9328	18.9674	19.1274	20.0138	52.6183	47.5372	52.795	45.3531	20.0103	49.5759	1.30889	0.000454987
YNL172W	APC1	4.57782	4.32862	4.19668	4.1832	3.83014	4.67095	4.05305	4.09091	4.32158	4.16126	-0.0545376	0.525992
YDL008W	APC11	54.2558	49.3193	49.9803	47.0291	73.2149	78.8969	76.526	77.8256	50.1461	76.6158	0.611505	0.00215506
YLR127C	APC2	8.38049	7.14169	7.46928	7.13926	10.1205	11.2127	10.9169	11.5108	7.53268	10.9402	0.538407	0.0102327
YDR118W	APC4	6.56684	6.30518	5.74773	6.48055	6.81969	7.10566	6.66264	6.80123	6.27508	6.84731	0.125904	0.0416655
YOR249C	APC5	9.27368	8.8734	8.33469	8.97187	8.48042	9.54928	9.12306	9.0299	8.86341	9.04566	0.0293647	0.649835
YLR102C	APC9	14.9904	11.1915	12.2372	11.4725	40.7005	38.4146	40.1537	34.1195	12.4729	38.3471	1.62032	0.000202515
YBR151W	APD1	72.37	67.445	71.364	68.3615	258.481	249.264	264.087	237.271	69.8851	252.276	1.85194	4.59149e-05
YKL103C	APE1	42.3728	27.9141	33.4965	30.9184	231.578	227.816	217.913	181.81	33.6754	214.779	2.67309	0.000434112
YKL157W	APE2	40.5273	36.3615	36.9726	36.8185	101.376	106.036	101.032	96.0824	37.67	101.132	1.42475	0.000104306
YBR286W	APE3	408.463	390.496	367.093	380.257	609.965	665.01	620.822	544.378	386.577	610.044	0.658156	0.00296901
YHR113W	APE4	45.5963	43.7715	45.1593	44.4447	85.8093	95.4121	95.058	87.7474	44.743	91.0067	1.02431	0.00043322
YDR525W	API2	0.596688	0.831237	0.973165	0.805333	0.588431	0.379037	0.798973	0.431099	0.801606	0.549385	-0.545075	0.0863952
YNL077W	APJ1	11.8022	11.0082	10.9139	10.531	33.4224	37.1651	31.816	28.7878	11.0638	32.7978	1.56775	0.000931962
YJR005W	APL1	26.0898	25.1222	24.2193	25.3289	31.576	33.7991	33.6908	33.9769	25.19	33.2607	0.400965	0.00276247
YKL135C	APL2	27.4791	27.483	26.9505	27.3388	44.3254	47.54	47.8984	46.9309	27.3129	46.6737	0.773029	0.000208433
YBL037W	APL3	10.2131	9.49226	9.67205	9.45631	14.0949	14.3984	14.9118	14.4013	9.70843	14.4516	0.573919	0.000531875
YPR029C	APL4	25.76	27.5741	25.9982	27.7827	24.4653	29.8503	28.5371	28.9746	26.7787	27.9568	0.0621119	0.27056
YPL195W	APL5	21.4245	20.5408	21.2561	20.9147	20.6195	23.2168	23.0605	22.7878	21.034	22.4212	0.0921353	0.164284
YGR261C	APL6	25.1269	24.9634	24.1623	26.3193	28.1672	33.4325	31.1687	31.3612	25.143	31.0324	0.30362	0.0155056
YPL259C	APM1	26.6188	26.7175	25.4719	26.3972	34.1294	36.0203	35.5439	34.3147	26.3013	35.0021	0.412304	0.000699496
YHL019C	APM2	11.0756	10.603	10.8708	11.7228	15.2644	17.4411	15.2954	13.4588	11.068	15.3649	0.47324	0.0258936
YBR288C	APM3	25.7062	25.3612	23.9266	25.6706	17.1375	21.3801	18.0587	19.0476	25.1661	18.906	-0.412642	0.00709252
YOL062C	APM4	49.4156	49.7024	49.0664	47.2008	59.9876	69.1242	68.7649	62.7769	48.8463	65.1634	0.415813	0.0046429
YKL114C	APN1	53.4335	49.8856	48.8888	47.1403	51.7166	59.9158	53.7754	53.0556	49.837	54.6159	0.132101	0.144345
YBL019W	APN2	10.7511	8.73965	8.82058	8.91519	23.4242	23.5008	24.0508	21.7783	9.30663	23.1885	1.31708	0.000225955
YNL094W	APP1	27.2332	26.2194	25.862	25.7849	42.3323	46.9091	45.6528	43.3283	26.2749	44.5556	0.761924	0.00069335
YIL040W	APQ12	85.795	74.3047	71.339	71.9337	74.1875	91.4816	81.1948	92.9867	75.8431	84.9626	0.163811	0.299545
YJL075C	APQ13	23.4457	24.3033	23.7304	25.8922	13.9315	20.1859	16.0558	19.0854	24.3429	17.3147	-0.491508	0.00822181
YLR170C	APS1	43.4155	41.5159	41.1838	39.9732	87.1327	90.1154	83.3532	80.8749	41.5221	85.3691	1.03983	0.000124612
YJR058C	APS2	59.5526	54.4158	57.3379	55.702	192.51	185.216	187.784	166.586	56.7521	183.024	1.68929	0.000149521
YJL024C	APS3	54.1806	46.0157	46.0111	47.3433	68.8905	73.1074	71.2115	78.2896	48.3877	72.8748	0.590779	0.00585617
YML022W	APT1	234.178	311.963	304.629	306.739	41.195	71.2899	61.1648	64.0021	289.377	59.413	-2.2841	0.000337352
YDR441C	APT2	38.6734	48.5521	44.0564	42.8657	18.2406	21.0719	20.7737	21.2773	43.5369	20.3409	-1.09786	0.000639306
YNL065W	AQR1	161.417	135.347	114.842	85.1264	44.3652	62.2348	77.6386	76.2455	124.183	65.121	-0.931274	0.0856626
YPR192W	AQY1	3.94549	3.24858	3.32075	3.60813	7.5786	6.94122	7.73624	6.95207	3.53074	7.30203	1.04833	0.000479931
YLL052C	AQY2	7.57666	5.65556	4.30677	5.41612	9.5844	5.87104	6.43818	7.87596	5.73878	7.4424	0.375024	0.0433273
YFL054C	AQY3	5.82536	6.15481	7.802	7.84241	24.2116	24.4662	23.66	20.1078	6.90615	23.1114	1.74265	0.00150023
YBR149W	ARA1	123.227	101.263	111.7	105.936	341.116	395.429	367.947	328.998	110.531	358.373	1.697	0.000778942
YMR041C	ARA2	18.7097	17.5607	17.3461	16.696	59.1289	63.9444	60.7413	53.2113	17.5781	59.2565	1.75319	0.000282777
YER036C	ARB1	210.683	241.71	214.984	212.231	82.055	104.584	109.144	106.032	219.902	100.454	-1.13033	0.000638789
YGL105W	ARC1	332.037	348.689	341.781	338.215	180.501	249.446	226.069	219.139	340.18	218.789	-0.636762	0.00156926
YIL062C	ARC15	176.563	174.386	175.439	172.454	401.594	449.431	426.71	384.995	174.71	415.683	1.25052	0.000421196
YLR370C	ARC18	133.633	130.881	135.999	132.013	293.994	318.424	305.623	288.378	133.131	301.605	1.17981	0.000152994
YKL013C	ARC19	138.012	129.23	131.875	132.739	325.107	374.605	337.604	323.593	132.964	340.227	1.35546	0.000577491
YNR035C	ARC35	143.819	145.692	148.687	148.174	288.937	308.208	295.144	274.786	146.593	291.769	0.993009	0.000282703
YBR234C	ARC40	132.022	121.253	124.997	122.556	204.267	230.376	220.732	211.024	125.207	216.6	0.790716	0.00127775
YHR013C	ARD1	86.5436	82.1249	81.0618	80.747	40.115	51.1953	50.5828	48.5441	82.6193	47.6093	-0.795236	0.00275415
YCR048W	ARE1	28.8628	32.1339	29.0896	29.7191	45.5564	45.8086	50.1912	46.8074	29.9514	47.0909	0.652827	0.00150999
YNR019W	ARE2	28.4835	23.8122	22.2312	21.931	24.0747	30.5681	25.5311	25.7113	24.1145	26.4713	0.13453	0.395256
YDL192W	ARF1	920.291	875.316	875.768	839.123	496.944	729.507	598.041	623.388	877.625	611.97	-0.520143	0.0205213
YDL137W	ARF2	546.031	460.021	479.01	446.37	1372.88	1590.84	1423.5	1378.51	482.858	1441.43	1.57783	0.000622016
YOR094W	ARF3	45.3942	47.8228	43.0962	42.9983	34.6657	42.6044	37.3321	39.2114	44.8279	38.4534	-0.221285	0.0243021
YOL058W	ARG1	50.0073	70.2944	78.2919	70.6431	71.5915	135.645	102.358	96.2529	67.3092	101.462	0.592062	0.0466453
YJL071W	ARG2	13.8966	14.3514	14.09	14.1906	12.9	15.8539	14.9247	14.6057	14.1321	14.5711	0.0441264	0.46701
YJL088W	ARG3	5.4913	9.43429	8.40452	9.85798	5.50502	8.06468	6.2764	5.91012	8.29702	6.43905	-0.365745	0.109934
YHR018C	ARG4	82.4084	93.8235	93.418	94.3021	146.647	210.797	187.604	167.538	90.988	178.147	0.969316	0.00507249
YER069W	ARG5,6	15.1506	19.1317	22.0145	20.06	19.9474	29.6131	25.0488	23.3037	19.0892	24.4782	0.358744	0.0535901
YMR062C	ARG7	39.6155	46.8124	45.0392	46.6734	99.8456	117.242	114.113	103.119	44.5351	108.58	1.28574	0.000325363
YOL140W	ARG8	21.6059	21.3972	20.4186	19.7612	19.3835	22.3853	20.3828	18.9616	20.7957	20.2783	-0.0363503	0.499779
YMR042W	ARG80	35.8469	33.1116	29.1611	27.7718	88.6701	83.2431	94.5322	86.0499	31.4729	88.1238	1.48542	0.000456192
YML099C	ARG81	14.1412	14.5577	13.7963	13.1688	21.8452	23.4234	22.5397	22.3414	13.916	22.5374	0.695578	0.000111013
YDR173C	ARG82	9.85819	10.457	10.3073	11.7234	28.083	26.2962	28.9563	28.4786	10.5865	27.9535	1.40081	0.000115645
YDR376W	ARH1	26.3844	24.8325	25.2857	24.2532	27.5287	30.9432	27.3272	27.8908	25.1889	28.4225	0.174241	0.0590841
YGL157W	ARI1	75.069	74.2679	76.1918	76.3868	101.409	130.307	114.226	111.044	75.4789	114.246	0.598005	0.00847935
YNL020C	ARK1	15.6482	14.6015	14.0668	15.0194	20.874	23.4949	21.9678	20.9685	14.834	21.8263	0.557162	0.00374698
YBR164C	ARL1	121.035	121.911	123.865	121.559	174.71	207.211	193.096	196.942	122.093	192.99	0.66055	0.00174568
YPL051W	ARL3	35.3111	33.63	31.4986	29.7985	36.6017	45.1771	38.8335	38.2291	32.5596	39.7103	0.286434	0.0447251
YHL040C	ARN1	17.4483	14.9627	13.0157	13.59	13.4697	13.9452	14.4173	14.2474	14.7542	14.0199	-0.0736472	0.582043
YHL047C	ARN2	12.211	11.743	11.4852	13.3428	16.5087	16.0395	16.5438	17.4559	12.1955	16.637	0.448044	0.000231998
YDR127W	ARO1	24.6281	24.768	23.5949	24.8288	19.4492	24.7029	24.582	23.5397	24.455	23.0684	-0.0842054	0.379044
YDR380W	ARO10	7.42521	6.31464	6.81322	8.12232	8.66224	9.78138	7.97409	8.21392	7.16885	8.65791	0.272277	0.126604
YGL148W	ARO2	261.528	309.377	290.613	300.476	100.429	155.338	136.341	138.256	290.498	132.591	-1.13155	5.7891e-06
YDR035W	ARO3	146.842	146.06	143.568	136.376	123.248	161.917	157.385	142.546	143.212	146.274	0.030526	0.759306
YBR249C	ARO4	283.701	322.976	303.89	315.881	88.5741	135.872	128.764	136.65	306.612	122.465	-1.32404	3.05128e-05
YPR060C	ARO7	63.2924	69.9028	63.3661	65.3336	34.9123	45.367	42.0437	43.5429	65.4737	41.4665	-0.658971	0.000667615
YGL202W	ARO8	176.616	190.128	182.043	189.01	151.368	198.676	185.356	180.37	184.449	178.942	-0.0437278	0.515947
YDR421W	ARO80	6.87082	6.24365	6.55827	6.54095	14.3104	13.6131	13.4699	12.2249	6.55342	13.4046	1.03241	0.000454182
YHR137W	ARO9	4.85935	2.72073	3.09186	2.96714	5.01233	7.0726	5.96823	5.52558	3.40977	5.89468	0.78974	0.0647713
YHR129C	ARP1	20.6166	17.9438	18.3938	16.5362	12.488	15.024	12.5117	12.3531	18.3726	13.0942	-0.488628	0.0184095
YDR106W	ARP10	2.47415	2.26357	2.33261	2.06428	1.52819	1.8947	1.66353	1.53083	2.28365	1.65431	-0.465111	0.0141553
YDL029W	ARP2	141.365	135.014	135.212	131.899	256.672	310.439	284.16	267.708	135.873	279.745	1.04186	0.0014383
YJR065C	ARP3	113.433	114.711	115.767	118.826	231.815	259.237	245.611	226.027	115.684	240.673	1.05688	0.000566916
YJL081C	ARP4	56.4176	52.9998	52.8855	51.3006	54.5595	63.3046	57.9083	55.352	53.4009	57.7811	0.113734	0.17708
YNL059C	ARP5	31.365	32.8834	31.9681	31.8724	31.6361	37.1726	33.875	31.7486	32.0222	33.6081	0.0697344	0.211857
YLR085C	ARP6	23.9451	22.295	21.7713	22.3224	22.1497	25.0292	22.3071	21.1903	22.5834	22.6691	0.00545963	0.937773
YPR034W	ARP7	59.1689	59.5482	56.2547	56.4159	37.9663	42.9516	41.2985	38.4101	57.8469	40.1566	-0.526602	0.0009108
YOR141C	ARP8	20.6322	21.2154	20.4017	20.7623	21.364	23.7962	23.3918	22.5915	20.7529	22.7859	0.134827	0.0262551
YMR033W	ARP9	52.5329	51.79	50.9617	51.989	28.8644	36.4514	33.1712	35.0169	51.8184	33.376	-0.634654	0.00203112
YPR199C	ARR1	30.4656	27.1773	25.7463	24.8896	69.0539	79.0864	70.8436	63.3228	27.0697	70.5767	1.38251	0.000862579
YPR200C	ARR2	7.70943	7.54307	7.39484	6.56122	11.3696	11.9391	12.0443	10.6094	7.30214	11.4906	0.654063	0.000295216
YPR201W	ARR3	3.57448	3.79456	3.52762	2.84247	9.58691	11.789	10.3064	10.6396	3.43478	10.5805	1.62311	0.000587964
YLR392C	ART10	9.79034	10.232	10.6517	10.7695	15.9319	16.1123	14.2867	13.5688	10.3609	14.9749	0.531402	0.0113316
YGR068C	ART5	13.688	14.6829	13.5694	13.7655	12.6872	12.0855	12.8051	11.6216	13.9265	12.2998	-0.179187	0.0347716
YLR242C	ARV1	14.145	12.2859	12.0795	11.9331	14.6663	17.7586	17.2417	19.7958	12.6109	17.3656	0.461564	0.0533711
YDR101C	ARX1	103.251	119.897	102.768	93.6293	8.21578	14.6928	14.4006	15.7228	104.886	13.258	-2.98389	0.000533503
YPR085C	ASA1	17.3455	15.803	15.5706	14.3669	22.1435	25.2611	22.7031	23.4087	15.7715	23.3791	0.5679	0.00564292
YMR116C	ASC1	1990.7	2287.44	2159.24	2214.81	127.215	192.506	168.057	180.822	2163.05	167.15	-3.69385	3.25655e-05
YOR058C	ASE1	9.33419	9.98039	9.0417	10.0009	12.1033	10.8477	10.1848	9.74488	9.58929	10.7202	0.160831	0.167748
YJL115W	ASF1	74.0129	66.3841	66.8562	65.8118	37.289	51.5886	45.8092	42.0458	68.2662	44.1831	-0.627676	0.0136687
YDL197C	ASF2	20.1147	17.3213	17.7447	19.9218	19.6542	18.6776	18.783	15.7886	18.7756	18.2259	-0.0428748	0.691739
YIL130W	ASG1	20.0186	21.3145	18.3801	17.4324	16.001	20.2167	18.6149	15.9615	19.2864	17.6985	-0.123955	0.171985
YJL170C	ASG7	26.5942	25.628	26.3385	30.319	187.423	237.61	244.436	227.571	27.2199	224.26	3.04244	0.000600854
YKL185W	ASH1	49.3624	53.6609	51.8117	53.1881	34.6464	48.094	45.1063	46.7172	52.0058	43.641	-0.252989	0.0294306
YMR119W	ASI1	16.8966	16.8626	17.3636	19.6097	24.1097	25.9858	24.4004	24.5678	17.6831	24.7659	0.485983	0.00363895
YNL159C	ASI2	21.6559	18.5179	19.121	19.5431	37.5431	36.8904	39.0467	35.7473	19.7095	37.3069	0.920552	0.000346088
YNL008C	ASI3	18.3466	17.1427	16.9789	18.1624	21.8133	24.2088	24.2742	24.9728	17.6577	23.8173	0.431715	0.0064472
YKL052C	ASK1	46.2927	38.0226	36.6522	34.7605	68.3702	59.9219	69.2556	59.3058	38.932	64.2134	0.721917	0.00209431
YGR097W	ASK10	11.1309	12.7228	11.4202	12.273	41.0435	44.5541	45.8687	41.2667	11.8867	43.1833	1.86112	0.000125367
YDL088C	ASM4	29.4752	30.7365	27.9922	29.9729	25.3579	27.8498	27.2656	26.5874	29.5442	26.7652	-0.142518	0.0317783
YPR145W	ASN1	98.2397	139.101	132.426	135.165	247.382	304.714	273.413	240.985	126.233	266.623	1.07872	0.00155297
YGR124W	ASN2	211.838	278.427	262.817	266.986	110.382	167.808	146.529	148.064	255.017	143.196	-0.832605	9.06719e-05
YDR321W	ASP1	122.9	133.242	124.318	131.826	42.6643	61.4266	53.1913	58.3549	128.071	53.9093	-1.24834	4.87539e-05
YLR155C	ASP3-1	95.9083	98.8731	96.8391	96.0432	207.8	206.946	207.477	194.976	96.9159	204.3	1.07588	4.4539e-05
YLR157C	ASP3-2	95.9083	98.8731	96.8391	96.0432	207.8	206.946	207.477	194.976	96.9159	204.3	1.07588	4.4539e-05
YLR158C	ASP3-3	95.9083	98.8731	96.8391	96.0432	207.8	206.946	207.477	194.976	96.9159	204.3	1.07588	4.4539e-05
YLR160C	ASP3-4	95.9083	98.8731	96.8391	96.0432	207.8	206.946	207.477	194.976	96.9159	204.3	1.07588	4.4539e-05
YPR093C	ASR1	14.3795	12.509	13.2341	11.9248	43.2671	36.3263	39.4885	34.9547	13.0119	38.5091	1.56538	0.000304557
YBL069W	AST1	52.3998	36.1077	32.654	31.1332	56.0607	56.9133	77.5725	69.5498	38.0737	65.0241	0.77218	0.0623681
YER101C	AST2	12.5998	10.9238	11.0042	11.3771	26.6733	22.5469	21.9446	20.8229	11.4762	22.9969	1.00279	0.00126311
YDR184C	ATC1	55.1772	59.2694	50.1582	45.9197	9.07288	15.24	13.6101	14.4245	52.6311	13.0869	-2.0078	0.00133917
YGL017W	ATE1	17.6015	17.4788	17.027	15.8599	29.7344	32.187	32.6182	32.0033	16.9918	31.6357	0.896716	0.000484745
YOR377W	ATF1	15.717	20.2163	17.2737	20.4985	24.3308	23.7745	24.2982	22.1359	18.4264	23.6349	0.359143	0.0466364
YGR177C	ATF2	15.4587	19.4301	18.3458	19.6144	4.54714	5.96732	5.08113	5.86401	18.2123	5.3649	-1.76329	0.000286807
YGL180W	ATG1	3.7022	4.71389	5.07532	5.00911	6.44835	6.80993	6.16251	5.86207	4.62513	6.32071	0.450594	0.0312275
YLL042C	ATG10	7.54879	5.84334	6.51795	6.33654	8.08435	9.84438	10.433	9.19678	6.56166	9.38963	0.517008	0.0393527
YPR049C	ATG11	7.08402	6.0456	5.38655	5.66827	10.3662	10.3359	9.75763	9.95897	6.04611	10.1047	0.740944	0.000568023
YBR217W	ATG12	21.2975	16.8059	15.7785	16.533	28.3146	29.3392	30.4174	27.156	17.6037	28.8068	0.710529	0.00618112
YPR185W	ATG13	14.6123	14.0125	14.7823	14.5886	22.0613	24.8526	21.9186	20.1703	14.4989	22.2507	0.617905	0.00598715
YBR128C	ATG14	5.65071	4.7097	4.80406	4.73856	10.3577	11.1573	10.4458	9.60829	4.97576	10.3923	1.06252	0.000868513
YCR068W	ATG15	13.1927	11.7133	11.4244	12.7333	53.3464	48.3212	51.4501	45.6936	12.2659	49.7028	2.01867	0.000206125
YMR159C	ATG16	1.3457	1.09163	1.32215	1.46653	4.49683	4.76037	3.20291	4.13322	1.3065	4.14833	1.66682	0.00495573
YLR423C	ATG17	8.34958	5.97884	6.14909	6.42387	33.9182	39.8413	32.5792	35.0101	6.72534	35.3372	2.39351	0.00059838
YFR021W	ATG18	20.1175	19.6622	18.3001	19.12	30.4731	32.7038	33.2044	30.9177	19.2999	31.8248	0.721552	0.000985996
YOL082W	ATG19	34.8766	24.902	28.9595	28.0513	169.717	168.434	154.733	138.265	29.1974	157.787	2.43407	0.000369924
YNL242W	ATG2	2.69305	2.72932	2.66902	2.76129	5.13991	5.57865	5.28904	5.00008	2.71317	5.25192	0.952865	0.000290498
YDL113C	ATG20	11.8839	10.3092	10.6527	11.6104	30.2192	30.2081	30.5025	27.4262	11.1141	29.589	1.41268	0.000304334
YPL100W	ATG21	18.6655	16.4383	16.5926	16.9998	30.9193	31.4828	31.354	28.817	17.1741	30.6433	0.83534	0.000517402
YCL038C	ATG22	16.6886	13.0259	12.2775	13.0111	41.0658	47.6349	47.5001	45.6739	13.7508	45.4687	1.72536	0.00106496
YLR431C	ATG23	11.8656	8.6293	9.66517	7.35652	23.2831	28.0628	25.8815	25.0341	9.37915	25.5654	1.44666	0.0025434
YLR189C	ATG26	12.368	11.5949	11.9575	12.5377	21.547	22.1926	20.4185	19.0671	12.1145	20.8063	0.780283	0.00196977
YJL178C	ATG27	98.1668	105.053	98.5232	100.405	119.952	136.952	123.735	113.559	100.537	123.549	0.297363	0.00971719
YPL166W	ATG29	4.73316	3.99138	4.15309	5.59376	25.4396	23.1906	24.2615	22.6681	4.61785	23.8899	2.37111	0.000154101
YNR007C	ATG3	17.9693	14.7397	15.5344	15.2342	40.0911	45.0008	40.5782	36.4873	15.8694	40.5393	1.35308	0.00120363
YDR022C	ATG31	26.1924	17.5088	20.013	18.8014	91.154	95.8838	88.1908	86.56	20.6289	90.4471	2.13241	0.000163657
YIL146C	ATG32	9.73341	8.28706	8.26806	7.9044	16.5941	15.5935	15.3821	13.0187	8.54823	15.1471	0.825344	0.000957797
YLR356W	ATG33	46.8391	35.1618	37.3995	37.821	189.189	183.687	169.94	148.21	39.3053	172.756	2.13594	0.000534999
YOL083W	ATG34	10.9745	6.02069	7.08337	6.53086	43.6349	37.9388	39.0989	35.8714	7.65236	39.136	2.35452	2.77886e-05
YJL185C	ATG36	14.8498	10.9903	11.5046	11.12	34.0743	32.6197	31.4166	27.5448	12.1162	31.4139	1.37447	0.00038536
YLR211C	ATG38	12.96	11.5554	11.9281	10.826	30.0093	30.6926	28.4104	29.8782	11.8174	29.7476	1.33186	0.000120943
YLR312C	ATG39	2.06752	1.43575	1.78861	1.98972	10.4422	5.36794	5.98233	4.70076	1.8204	6.62331	1.8633	0.0300561
YNL223W	ATG4	9.83524	7.94667	8.31501	8.11174	18.1985	18.7224	18.5572	16.5816	8.55217	18.0149	1.07483	0.000593871
YOR152C	ATG40	9.84012	7.9379	7.50608	8.65705	24.8044	24.6934	23.324	22.6951	8.48529	23.8792	1.49272	0.000118216
YPL250C	ATG41	40.2504	25.6706	31.303	30.1866	352.441	245.643	304.201	272.083	31.8527	293.592	3.20433	0.000966002
YPL149W	ATG5	38.706	32.4655	33.282	27.3542	29.6476	39.7077	35.6545	39.3953	32.9519	36.1013	0.131687	0.536308
YHR171W	ATG7	5.8951	4.69292	4.93056	5.06907	10.4409	11.4557	9.77357	9.48497	5.14691	10.2888	0.999293	0.00255947
YBL078C	ATG8	20.6488	18.3274	17.6282	15.7583	148.983	151.875	138.289	114.828	18.0907	138.494	2.9365	0.000544123
YDL149W	ATG9	3.75341	3.45038	3.19678	3.51615	9.62324	9.12596	8.95197	8.00624	3.47918	8.92685	1.3594	0.000448395
YPR026W	ATH1	3.13266	3.27885	3.56481	3.87498	19.2129	19.1506	17.1959	14.7531	3.46283	17.5781	2.34376	0.00136358
YMR301C	ATM1	32.7473	29.2005	28.0801	29.2746	24.404	27.2982	26.8861	28.2298	29.8256	26.7045	-0.159468	0.172645
YNR002C	ATO2	7.99238	6.57927	6.2584	7.63977	25.7468	23.1002	24.7592	22.7843	7.11745	24.0976	1.75946	0.000178049
YDR384C	ATO3	88.6022	115.571	98.7311	106.56	15.8138	22.9554	21.281	21.9552	102.366	20.5013	-2.31995	0.000323001
YBL099W	ATP1	159.853	129.235	132.605	133.647	217.999	202.811	195.602	171.859	138.835	197.068	0.50532	0.00429261
YLR393W	ATP10	12.5931	12.5866	12.298	12.4805	16.8973	14.7735	15.033	12.8707	12.4895	14.8936	0.253973	0.0587129
YNL315C	ATP11	66.3771	53.8804	53.8713	47.781	38.8833	45.3024	42.9211	39.2035	55.4774	41.5776	-0.416096	0.0556724
YJL180C	ATP12	33.5243	29.2342	30.8915	27.3351	20.6756	25.4122	22.0737	21.12	30.2463	22.3204	-0.438396	0.0262147
YLR295C	ATP14	195	166.817	166.415	159.745	266.668	238.433	236.033	208.666	171.994	237.45	0.465263	0.00129797
YPL271W	ATP15	452.279	371.505	381.549	383.025	1212.97	1063.89	1058.49	932.473	397.089	1066.96	1.42596	0.000618349
YDL004W	ATP16	212.62	171.114	177.825	165.602	282.21	277.577	248.559	212.358	181.79	255.176	0.489218	0.00948799
YDR377W	ATP17	205.952	170.393	180.271	173.81	400.221	359.065	363.19	329.34	182.607	362.954	0.991049	0.000236433
YML081C-A	ATP18	637.812	497.478	535.131	481.632	1326.45	1204.79	1214.15	1136.58	538.013	1220.49	1.18175	8.96486e-06
YOL077W-A	ATP19	326.292	260.488	274.594	236.765	376.814	346.639	327.037	289.733	274.535	335.056	0.287412	0.00581668
YJR121W	ATP2	331.583	287.577	285.267	283.912	452.803	401.018	397.525	343.464	297.085	398.702	0.424438	0.00557676
YPR020W	ATP20	103.916	84.4137	84.1326	78.3493	101.074	103.541	94.7926	94.7201	87.7029	98.5319	0.167967	0.113439
YDR350C	ATP22	16.6786	13.9479	13.8729	13.7971	25.3043	26.6401	26.1326	25.4037	14.5741	25.8702	0.827881	0.0011548
YNR020C	ATP23	30.8811	27.6988	26.4427	21.7394	22.2657	24.3568	24.5679	21.8532	26.6905	23.2609	-0.198419	0.163693
YMR098C	ATP25	17.296	15.1633	15.65	14.7217	17.8639	18.1285	18.1131	16.278	15.7078	17.5959	0.163761	0.0373696
YBR039W	ATP3	165.272	130.847	133.299	129.324	223.444	211.515	202.043	183.445	139.685	205.112	0.554228	0.00160457
YPL078C	ATP4	204.008	159.678	168.662	158.58	261.308	269.209	251.168	234.747	172.732	254.108	0.556906	0.00485136
YDR298C	ATP5	193.454	150.595	158.848	149.381	230.213	220.558	214.384	194.744	163.07	214.975	0.39868	0.00536816
Q0085	ATP6	0.0216363	0.0347783	0.0330821	0.0133542	0.032826	0.0171801	0	0	0.0257127	0.0125015	-1.04038	0.245394
YKL016C	ATP7	197.832	158.608	169.516	157.643	464.916	469.434	429.649	398.581	170.9	440.645	1.36647	0.000357987
Q0080	ATP8	0	0	0	0	0	0	0	0	0	0	0	nan
YML116W	ATR1	14.8528	11.9162	18.3644	12.2353	12.0198	14.2274	15.3676	16.2053	14.3422	14.455	0.0113073	0.95346
YAL020C	ATS1	21.7897	23.4486	21.3468	22.4548	26.8871	27.6479	29.8793	26.0815	22.26	27.624	0.311468	0.0164299
YNL259C	ATX1	100.527	73.3839	70.3309	75.4245	145.941	154.729	150.66	162.559	79.9166	153.472	0.941411	0.00447968
YOR079C	ATX2	29.5297	28.5326	27.6792	27.7302	23.4955	28.4644	26.5456	26.8487	28.3679	26.3386	-0.107085	0.230914
YFL010W-A	AUA1	127.744	114.127	113.607	122.947	197.854	231.388	223.423	223.814	119.606	219.12	0.873427	0.00239329
YKL004W	AUR1	92.67	94.6928	85.0196	89.0169	32.0705	42.8164	41.3276	42.6367	90.3498	39.7128	-1.18592	0.000865945
YOR011W	AUS1	6.01013	5.11456	5.14918	5.23807	6.43503	10.2616	9.71601	11.02	5.37798	9.35816	0.799159	0.0461728
YLR114C	AVL9	33.9892	33.545	32.4628	30.9076	47.9728	49.4724	46.6074	44.1744	32.7261	47.0568	0.523958	0.000134701
YOL078W	AVO1	7.20678	6.85395	5.89586	5.92084	5.67479	6.05582	6.30866	6.31031	6.46936	6.08739	-0.0877975	0.481245
YMR068W	AVO2	7.44144	7.39113	7.26931	7.23313	15.4661	15.2645	13.9932	11.6274	7.33375	14.0878	0.941823	0.00399656
YJR001W	AVT1	55.9812	53.4421	51.3248	53.4547	56.7023	68.4897	61.8966	57.9689	53.5507	61.2644	0.194143	0.0934725
YEL064C	AVT2	10.8288	8.69863	9.14449	10.0892	5.34941	6.73351	5.95371	5.8983	9.69028	5.98373	-0.695493	0.0156542
YKL146W	AVT3	24.6449	27.183	26.1842	26.8026	36.5987	38.467	38.6979	36.1122	26.2037	37.4689	0.515926	0.000518892
YNL101W	AVT4	24.6929	24.4545	23.3146	24.6917	51.1635	50.6575	53.4278	52.8592	24.2884	52.027	1.09899	7.58351e-05
YBL089W	AVT5	15.7197	15.078	15.2011	15.4271	23.255	27.2396	25.8224	24.7454	15.3565	25.2656	0.718327	0.00207096
YER119C	AVT6	25.0487	22.5475	23.6556	24.5144	75.2691	82.7414	78.4024	68.9361	23.9415	76.3372	1.67287	0.000567934
YIL088C	AVT7	48.9101	36.9033	39.2438	38.4603	55.014	63.559	61.094	63.4374	40.8794	60.7761	0.572131	0.0241782
YPR122W	AXL1	15.8406	14.798	13.4342	13.2969	28.8042	30.5261	34.5664	34.6594	14.3424	32.139	1.16404	0.00331394
YIL140W	AXL2	28.7747	25.5586	24.5853	26.3636	15.2939	23.5181	17.7526	16.9515	26.3206	18.379	-0.518129	0.0452463
YIL124W	AYR1	83.6504	67.7716	75.8499	74.1598	100.134	108.985	101.334	91.8108	75.3579	100.566	0.416311	0.0214386
YLL063C	AYT1	7.49061	8.0088	7.45109	8.59761	8.6628	10.4413	9.77285	10.3608	7.88703	9.80944	0.314689	0.00697942
YOR113W	AZF1	5.89333	5.80054	5.80329	6.24067	10.9238	11.3299	10.0858	8.7044	5.93446	10.261	0.78998	0.0075882
YGR224W	AZR1	7.69808	5.77729	5.88303	5.98319	12.2757	11.8685	12.304	11.1006	6.3354	11.8872	0.907902	0.000979855
YOR134W	BAG7	2.51724	1.76292	1.58266	2.18574	13.021	17.1235	16.9736	16.0705	2.01214	15.7972	2.97286	0.0012453
YBR068C	BAP2	111.737	132.844	121.564	139.268	227.878	257.572	266.436	250.576	126.353	250.615	0.988013	0.000461559
YDR046C	BAP3	70.6555	95.1441	99.9661	95.315	170.466	170.254	184.897	160.777	90.2702	171.599	0.926716	0.00156939
YIL015W	BAR1	120.254	147.422	141.324	148.06	324.452	414.351	398.339	385.557	139.265	380.675	1.45073	0.000409675
YKR099W	BAS1	21.6259	23.8535	19.315	17.0879	6.19116	8.60648	8.80077	9.2435	20.4706	8.21048	-1.31801	0.00711426
YHR208W	BAT1	426.003	552.8	496.406	512.545	207.353	258.96	287	268.831	496.938	255.536	-0.959541	0.00103901
YJR148W	BAT2	45.3343	45.971	46.9992	43.4476	297.21	464.133	394.348	358.439	45.438	378.533	3.05845	0.00237842
YJL020C	BBC1	18.1371	19.0073	18.0803	20.409	44.97	46.0766	44.1596	39.6868	18.9084	43.7233	1.20937	0.00090693
YPL255W	BBP1	22.0744	19.1173	18.8026	18.8039	5.23792	6.91497	5.60342	5.22621	19.6995	5.74563	-1.77763	0.000805626
YHR040W	BCD1	38.7235	41.0181	36.3871	33.6362	14.3406	15.3652	15.9376	15.3847	37.4412	15.257	-1.29515	0.000999348
YMR237W	BCH1	31.9391	33.073	32.2604	33.0812	45.5837	52.8927	49.2536	47.0738	32.5884	48.7009	0.57959	0.00155007
YKR027W	BCH2	13.8191	13.1342	13.0432	13.2095	19.4186	22.0169	22.049	22.1484	13.3015	21.4082	0.686576	0.00232999
YJL095W	BCK1	6.6503	6.13602	5.97595	5.90578	6.40065	6.94724	6.90239	6.80431	6.16701	6.76365	0.13323	0.125718
YER167W	BCK2	14.749	16.6625	15.395	15.5286	24.0248	27.2198	23.7836	21.3727	15.5838	24.1002	0.629002	0.00335925
YDR361C	BCP1	100.742	110.417	101.91	99.1522	17.9324	21.1091	20.5103	23.2875	103.055	20.7098	-2.31503	8.294e-05
YDR375C	BCS1	31.9225	27.5446	27.4317	25.9508	21.0399	20.8263	19.9913	18.195	28.2124	20.0131	-0.495383	0.00298362
YIL033C	BCY1	99.2888	99.0135	95.739	100.561	221.493	228.538	216.748	188.124	98.6506	213.726	1.11536	0.00115974
YLR399C	BDF1	49.7576	56.2579	55.1102	59.7737	63.6428	63.4735	58.8601	49.3222	55.2249	58.8246	0.0911032	0.53371
YDL070W	BDF2	66.3141	62.7004	59.7565	62.9987	70.2673	81.6136	67.5844	66.3685	62.9424	71.4584	0.183072	0.0991439
YAL060W	BDH1	95.438	66.2373	81.3657	68.9608	290.142	283.383	306.533	264.32	78.0005	286.094	1.87494	0.00011198
YAL061W	BDH2	11.5405	9.55088	11.6054	12.1766	67.8266	42.2979	55.6349	42.087	11.2183	51.9616	2.21159	0.00656507
YNL039W	BDP1	29.9344	29.5857	28.6524	28.3613	32.6226	32.9565	31.6842	28.5095	29.1334	31.4432	0.110071	0.0513696
YOL164W	BDS1	13.7125	12.1869	11.8677	12.2055	26.6818	32.3336	28.6264	29.6248	12.4931	29.3166	1.23058	0.0014584
YBR200W	BEM1	23.7577	23.4049	22.8983	23.4212	27.819	32.2627	31.0319	28.5321	23.3705	29.9114	0.356006	0.0109894
YER155C	BEM2	13.7726	14.3706	12.8101	14.1245	11.7065	13.3591	14.3338	15.4329	13.7695	13.7081	-0.00644494	0.948834
YPL115C	BEM3	11.7111	12.3644	11.6087	13.3211	11.3462	11.0894	10.7592	11.0761	12.2513	11.0677	-0.146579	0.0594744
YPL161C	BEM4	12.7474	12.4111	11.9293	11.8418	17.2989	20.6886	18.9892	19.7318	12.2324	19.1771	0.648679	0.00367037
YLR412W	BER1	51.8055	51.6353	47.8212	47.3161	55.5617	65.1842	63.8022	62.6508	49.6445	61.7997	0.315966	0.0235722
YIL004C	BET1	69.685	58.5825	58.7079	55.9044	49.3533	53.1292	49.1408	43.9373	60.7199	48.8901	-0.312627	0.0326392
YPR176C	BET2	41.5083	38.5051	39.0386	39.1202	51.1571	59.8274	55.9273	53.4308	39.5431	55.0857	0.478252	0.00783545
YKR068C	BET3	102.536	88.5149	92.0752	84.2958	151.802	179.86	162.282	154.137	91.8555	162.02	0.818737	0.00383842
YJL031C	BET4	28.7057	27.5097	28.2596	26.6696	44.9323	64.924	52.0536	56.6595	27.7861	54.6424	0.975654	0.00944901
YML077W	BET5	64.5998	63.9842	62.6661	57.4044	63.7316	70.7734	67.0913	66.2802	62.1636	66.9691	0.107425	0.105946
YJR053W	BFA1	7.43868	6.47918	5.82367	5.96178	3.34081	4.87077	3.81356	3.39796	6.42583	3.85577	-0.736861	0.0181137
YOR198C	BFR1	177.062	183.304	185.214	178.07	195.024	281.498	227.47	233.635	180.912	234.407	0.373722	0.0500112
YDR299W	BFR2	62.9466	74.7777	65.7557	58.656	6.84961	11.4795	12.1561	13.1554	65.534	10.9102	-2.58657	0.000658552
YGR282C	BGL2	953.081	823.003	775.537	793.815	1454.91	1611.25	1496.41	1388.69	836.359	1487.82	0.831001	0.00201862
Q0110	BI2	0	0	0	0.00786984	0.00967243	0	0	0	0.00196746	0.00241811	0.297544	0.908051
Q0115	BI3	0	0	0	0	0	0	0	0	0	0	0	nan
Q0120	BI4	0	0	0	0	0	0	0.00602517	0	0	0.00150629	0	0.391002
YHR101C	BIG1	13.5825	13.3195	13.7368	13.9604	30.1475	35.7382	33.5628	32.1395	13.6498	32.897	1.26908	0.00059402
YCL029C	BIK1	24.8635	22.6925	23.3373	21.7774	29.0571	31.9107	32.6375	32.3544	23.1677	31.4899	0.442777	0.0097288
YOR304C-A	BIL1	78.8084	65.3195	65.7042	66.2967	49.1549	64.2769	48.6613	46.6283	69.0322	52.1803	-0.403763	0.0655143
YER016W	BIM1	50.7054	50.5888	50.5033	49.8775	28.7579	35.037	32.9087	31.2174	50.4188	31.9803	-0.656779	0.000822667
YGR286C	BIO2	141.325	68.2869	70.6884	62.4989	167.107	49.2762	61.0109	57.3621	85.6998	83.689	-0.034253	0.849113
YNR058W	BIO3	27.9506	6.23552	6.37498	5.66097	161.566	26.3227	33.297	29.4915	11.5555	62.6693	2.43918	0.160425
YNR057C	BIO4	24.3329	12.2639	12.2132	10.4593	167.44	22.0031	29.1837	24.5726	14.8173	60.7998	2.03678	0.251
YNR056C	BIO5	7.71341	4.04655	3.66567	4.05313	60.9569	28.7278	32.3143	28.2635	4.86969	37.5656	2.94751	0.01797
YJR089W	BIR1	11.1869	10.9557	10.6389	10.1712	16.5323	18.1742	16.4437	16.7855	10.7382	16.9839	0.661421	0.000646167
YBR270C	BIT2	9.58118	8.28915	8.23831	8.15612	13.2175	12.3231	12.3682	11.3842	8.56619	12.3232	0.524657	0.000360503
YJL058C	BIT61	7.30425	7.81676	7.09574	6.92279	10.0555	10.5566	10.3489	10.6371	7.28489	10.3995	0.51354	0.000904664
YKL061W	BLI1	33.4857	27.2409	26.2028	25.0125	51.3226	57.4778	53.7403	54.3571	27.9855	54.2244	0.954265	0.00272816
YFL007W	BLM10	11.066	13.2203	12.0306	12.336	7.35204	9.02153	8.19119	8.16399	12.1632	8.18219	-0.571967	6.14922e-05
YLR408C	BLS1	13.3075	11.1254	14.2775	14.1581	30.3634	37.621	32.3345	29.3673	13.2171	32.4216	1.29454	0.00458852
YER177W	BMH1	1015.81	870.757	907.584	856.114	2192.47	2347.67	2350.15	2097.95	912.566	2247.06	1.30004	0.00036978
YDR099W	BMH2	254.862	240.909	250.056	246.986	481.468	516.543	484.38	448.671	248.203	482.765	0.959801	0.000609828
YPL217C	BMS1	33.4469	38.2492	32.1799	29.7534	7.77613	9.30787	8.68748	9.01697	33.4074	8.69711	-1.94156	0.000749309
YBR141C	BMT2	28.3456	24.0809	22.3538	19.2156	13.7941	16.155	17.0464	16.8086	23.499	15.951	-0.558949	0.0619137
YIL096C	BMT5	31.1943	30.7726	28.308	26.3624	3.72237	6.30407	6.31659	6.85096	29.1593	5.7985	-2.33021	0.000838976
YLR063W	BMT6	26.3512	26.0561	22.0331	18.6075	6.47274	8.29143	8.7729	8.85549	23.262	8.09814	-1.52231	0.00685232
YJR025C	BNA1	152.868	90.4564	100.024	97.2525	835.716	817.111	911.936	823.631	110.15	847.098	2.94306	0.00010823
YJR078W	BNA2	12.2095	2.82772	3.20963	2.48145	93.3393	73.0764	87.5419	88.8117	5.18208	85.6923	4.04756	0.00019321
YJL060W	BNA3	31.0168	32.8353	37.1917	35.4169	55.6405	69.6778	58.4191	56.6101	34.1152	60.0869	0.816636	0.00599367
YBL098W	BNA4	35.154	11.936	15.1246	12.165	51.9449	51.8154	51.3483	55.546	18.5949	52.6636	1.5019	0.0105322
YLR231C	BNA5	70.7981	39.1628	43.013	39.7347	161.451	146.272	157.031	149.062	48.1771	153.454	1.67139	0.000246136
YFR047C	BNA6	113.56	64.7218	76.0456	65.0583	445.751	434.847	476.657	448.767	79.8464	451.505	2.49944	0.000131832
YDR428C	BNA7	38.1665	39.7385	37.5489	36.878	43.8114	52.997	48.3634	48.6706	38.083	48.4606	0.347666	0.00819591
YNL271C	BNI1	9.3042	9.43026	8.41079	8.53217	11.1692	11.7666	11.2368	11.0272	8.91935	11.3	0.341305	0.0012724
YNL233W	BNI4	15.4453	13.9875	13.4966	13.2427	8.30035	9.708	9.3311	9.165	14.043	9.12611	-0.621781	0.00704917
YNL166C	BNI5	57.273	47.8596	47.8311	47.244	20.5536	25.6494	22.8543	20.5031	50.0519	22.3901	-1.16056	0.00313907
YIL159W	BNR1	4.27849	3.87421	3.45097	3.52099	1.20906	1.846	1.73386	1.81032	3.78117	1.64981	-1.19653	0.00698226
YGR230W	BNS1	23.0027	20.5334	21.0204	22.7105	22.8343	23.9373	22.568	20.4493	21.8167	22.4472	0.0411009	0.638014
YBL085W	BOI1	23.3015	24.4279	23.1036	23.4206	15.9375	20.7113	17.5836	15.9124	23.5634	17.5362	-0.426212	0.00665029
YER114C	BOI2	19.1128	18.7231	17.1614	17.5265	8.4902	9.35247	9.07217	8.10185	18.1309	8.75417	-1.05041	0.000366436
YLR267W	BOP2	3.83511	3.33572	3.35828	3.65273	21.3158	37.7196	32.6899	30.1659	3.54546	30.4728	3.10348	0.00473402
YNL042W	BOP3	14.3179	15.1966	14.093	14.2476	39.1716	43.348	46.5947	41.7437	14.4638	42.7145	1.56228	0.000385919
YNL275W	BOR1	11.6984	13.682	12.6952	13.4792	8.2099	9.94051	8.85939	8.6695	12.8887	8.91982	-0.531019	0.000841539
YLR078C	BOS1	59.772	47.5592	52.0003	51.6475	77.9225	97.4555	83.6777	81.3379	52.7448	85.0984	0.690105	0.0160071
YCR032W	BPH1	3.14769	2.89957	2.75453	2.88854	3.98807	4.10279	4.22243	4.39672	2.92258	4.1775	0.515397	0.00385351
YDL141W	BPL1	19.6041	19.5216	18.515	19.0589	20.9492	19.9685	19.8757	18.734	19.1749	19.8819	0.052233	0.17912
YLL015W	BPT1	9.45	9.67355	8.98879	9.28887	13.6606	13.7592	13.602	13.5655	9.3503	13.6468	0.54548	3.97496e-05
YDL074C	BRE1	34.1264	34.3071	31.8627	31.4625	20.6166	22.6144	22.362	22.0106	32.9397	21.9009	-0.588836	0.00147984
YLR015W	BRE2	20.1677	20.3989	19.4579	17.1586	11.732	14.3047	13.0192	13.6551	19.2958	13.1777	-0.550181	0.00909952
YDL231C	BRE4	17.566	16.966	16.0938	15.9256	16.6343	18.1277	17.9001	17.6142	16.6379	17.5691	0.0785692	0.239698
YNR051C	BRE5	92.1694	107.548	104.394	97.5107	91.2934	97.6177	99.0958	92.0926	100.406	95.0249	-0.0794615	0.0619482
YGR246C	BRF1	20.6842	19.5341	18.4227	18.5981	24.6194	25.3109	23.0301	21.0074	19.3098	23.4919	0.282835	0.00949164
YHR036W	BRL1	16.2769	17.5704	15.9303	16.1022	7.46025	8.33316	8.31588	7.34646	16.47	7.86394	-1.06651	0.000144253
YBL097W	BRN1	4.48984	4.33692	4.27109	4.27297	1.61306	2.07043	1.85496	1.90568	4.3427	1.86103	-1.22249	0.000353879
YPL084W	BRO1	18.5742	20.8187	20.047	22.6986	30.591	30.286	29.6944	27.9678	20.5346	29.6348	0.529234	0.0074376
YGL007W	BRP1	3.51732	2.55765	2.38169	3.03931	3.01124	3.11209	3.43359	2.4202	2.87399	2.99428	0.0591528	0.787245
YPR057W	BRR1	33.4626	28.319	28.508	25.5905	42.6866	45.0003	45.5607	42.68	28.97	43.9819	0.602349	0.00443149
YER172C	BRR2	7.04378	7.0508	6.2678	6.75448	4.73397	5.19903	5.21654	5.34496	6.77921	5.12362	-0.403953	0.00896827
YGL247W	BRR6	22.1344	22.1139	20.8707	21.2131	23.3757	26.4043	27.2698	23.6994	21.583	25.1873	0.222799	0.0489025
YOL077C	BRX1	218.757	237.269	222.241	210.979	21.0657	30.6405	30.2255	31.6956	222.311	28.4068	-2.96827	5.66408e-05
YDL037C	BSC1	6.70068	22.1689	7.41865	7.97203	3.24909	3.78622	4.06229	4.59335	11.0651	3.92274	-1.49608	0.152692
YDR275W	BSC2	32.6947	29.5881	28.6117	31.5855	23.1386	24.3923	23.8727	21.1207	30.62	23.1311	-0.404642	0.0146357
YLR465C	BSC3	0.393877	0.872355	0.000744471	2.34565e-05	0	0	0	0	0.31675	0	0	0.223678
YNL269W	BSC4	0.853893	1.06754	0.991299	0.907671	4.06644	4.8592	5.3108	5.48379	0.955101	4.93006	2.36788	0.000948092
YNR069C	BSC5	3.06379	2.71448	2.58767	2.84328	16.6426	17.3075	14.5089	12.8597	2.80231	15.3297	2.45164	0.00110256
YOL137W	BSC6	17.3729	19.2335	17.9775	19.3674	21.6247	22.2852	22.8187	23.6526	18.4878	22.5953	0.289447	0.00165466
YBR290W	BSD2	42.4349	37.7753	36.0639	35.704	62.8872	68.4646	60.3148	60.2533	37.9945	62.98	0.729102	0.00130873
YPR171W	BSP1	18.6861	17.4853	17.0178	17.8547	20.0562	21.4402	20.1648	18.2159	17.761	19.9693	0.169071	0.0739838
YFL025C	BST1	10.4384	9.70687	8.92886	9.87508	9.83176	12.5434	11.6419	12.5084	9.7373	11.6314	0.256426	0.107986
YGR142W	BTN2	7.55852	8.88359	7.44946	7.80927	57.6279	68.9971	54.401	47.4995	7.92521	57.1314	2.84976	0.00137055
YPL069C	BTS1	17.802	16.7633	15.4873	15.9793	13.2872	17.0769	14.2193	13.7853	16.508	14.5922	-0.177968	0.153887
YDR252W	BTT1	16.5752	13.9093	14.9495	15.1451	18.4292	17.355	20.0233	16.7792	15.1448	18.1467	0.260885	0.0330529
YGR188C	BUB1	5.64651	4.53539	4.13205	4.06176	2.38955	2.58231	2.04125	1.95493	4.59393	2.24201	-1.03494	0.00447558
YMR055C	BUB2	14.121	10.3297	10.1843	9.4058	14.4058	16.7116	16.6238	15.3533	11.0102	15.7736	0.518674	0.0500104
YOR026W	BUB3	31.0639	27.4765	26.5944	27.7989	8.97063	10.5748	9.63469	9.79573	28.2334	9.74396	-1.53482	0.000635412
YGL174W	BUD13	16.9981	14.7929	15.0138	15.1861	17.2618	19.3533	16.6642	16.6478	15.4977	17.4818	0.173795	0.117852
YAR014C	BUD14	37.471	37.6104	39.2144	34.9288	28.1123	38.6942	36.7644	37.7533	37.3062	35.331	-0.0784769	0.516661
YEL029C	BUD16	36.2278	34.3559	33.5444	31.6412	34.334	38.9255	41.8501	39.9342	33.9423	38.761	0.191519	0.138729
YNR027W	BUD17	36.2005	36.4024	32.6895	31.6697	47.5749	60.3151	56.3043	53.9893	34.2405	54.5459	0.671766	0.00657125
YJL188C	BUD19	1790.22	1896.06	1834.64	1893.34	176.631	318.581	246.823	274.605	1853.57	254.16	-2.86649	5.32121e-07
YKL092C	BUD2	6.1624	5.34858	4.91958	5.4311	3.36079	4.16905	3.83052	3.77406	5.46542	3.78361	-0.53057	0.0235186
YLR074C	BUD20	223.887	242.583	215.965	195.472	130.557	148.959	164.303	152.016	219.477	148.959	-0.559155	0.0132624
YOR078W	BUD21	127.151	137.259	119.698	108.266	39.8767	59.4138	53.9078	55.535	123.094	52.1833	-1.23809	0.00249475
YMR014W	BUD22	46.0004	51.1393	44.501	41.0749	12.9522	18.1774	17.3366	17.2177	45.6789	16.421	-1.47599	0.00100328
YCR047C	BUD23	79.7694	84.5586	73.6818	67.3969	25.173	26.43	30.4855	28.9076	76.3517	27.749	-1.46022	0.00185582
YER014C-A	BUD25	2.69909	3.21624	3.91387	3.92265	5.06099	3.65481	5.55205	6.64946	3.43796	5.22933	0.605072	0.0380672
YDR241W	BUD26	3.4619	2.4477	3.38334	4.27347	1.84102	2.0971	1.97181	2.49258	3.3916	2.10063	-0.691147	0.0279419
YFL023W	BUD27	22.537	24.882	22.1363	19.2875	7.47166	9.35993	9.1011	9.10549	22.2107	8.75954	-1.34233	0.00158397
YLR062C	BUD28	2130.77	2240.46	2240.02	2243.12	274.464	484.327	413.896	444.968	2213.59	404.414	-2.45249	3.59635e-06
YCL014W	BUD3	7.08179	6.34522	5.79755	5.77145	3.85933	4.39328	3.85681	4.07647	6.249	4.04647	-0.626961	0.00778858
YDL151C	BUD30	16.1027	15.6863	15.2383	15.0819	1.73044	2.48507	3.30647	4.69261	15.5273	3.05365	-2.3462	0.000698369
YCR063W	BUD31	8.3901	8.10545	8.11113	8.82279	6.50845	6.89225	6.27897	6.57383	8.35737	6.56337	-0.348611	0.00359665
YGR262C	BUD32	69.028	64.3264	62.7965	61.6002	51.7697	56.3359	55.3972	53.7082	64.4378	54.3028	-0.246881	0.0236916
YJR092W	BUD4	15.4326	14.1666	12.6133	13.1684	6.63232	7.57576	6.5144	6.08237	13.8452	6.70121	-1.04689	0.00119854
YCR038C	BUD5	6.51493	5.14012	5.61551	5.58568	12.3372	12.0899	12.577	10.9469	5.71406	11.9878	1.06897	0.000583734
YLR319C	BUD6	14.1893	13.7705	12.3723	12.7914	12.1283	14.5413	13.4241	12.6501	13.2809	13.186	-0.0103487	0.901153
YOR299W	BUD7	21.588	21.3425	20.6199	21.9246	44.6513	52.162	49.6763	47.9384	21.3687	48.607	1.18566	0.00053736
YLR353W	BUD8	17.7713	18.2244	16.0141	16.8382	12.2743	14.1461	13.577	14.1285	17.212	13.5315	-0.347096	0.0136121
YGR041W	BUD9	23.122	23.9331	21.2931	23.9425	19.5808	24.9305	23.6587	23.0798	23.0727	22.8124	-0.0163639	0.851699
YDL099W	BUG1	63.0182	68.3216	68.9966	67.7692	88.6352	109.188	94.434	89.6299	67.0264	95.4718	0.510345	0.00671184
YMR275C	BUL1	10.4579	10.9375	10.4149	10.4412	14.6254	15.309	14.8784	13.8805	10.5629	14.6733	0.474193	0.000392563
YML111W	BUL2	13.8153	16.3355	15.2203	15.7847	10.549	12.5983	11.9179	11.991	15.2889	11.764	-0.378105	0.000136087
YLR226W	BUR2	24.4554	20.7845	19.8058	18.6361	21.2924	26.2291	27.8507	29.7533	20.9204	26.2814	0.329127	0.178971
YER159C	BUR6	158.794	129.241	128.677	123.707	318.593	330.409	339.61	306.91	135.105	323.88	1.26138	0.000459263
YNL305C	BXI1	31.901	27.0887	27.448	31.63	151.119	134.649	137.397	119.738	29.5169	135.726	2.20108	0.000507124
YKL005C	BYE1	17.7705	17.9523	17.2269	18.0075	18.4751	18.8424	17.497	16.0285	17.7393	17.7108	-0.00232377	0.968358
YHR114W	BZZ1	19.165	20.9806	20.0383	21.7753	26.4587	28.1201	26.868	25.5276	20.4898	26.7436	0.384288	0.00500571
YDR531W	CAB1	53.0109	58.3085	59.365	59.2229	33.4352	45.3608	41.5391	41.0908	57.4768	40.3565	-0.51018	0.0012855
YIL083C	CAB2	42.7005	41.7377	39.36	38.0529	71.8905	94.4275	90.9823	92.7042	40.4628	87.5011	1.11271	0.00428565
YKL088W	CAB3	24.7641	25.5603	23.7874	24.1731	31.46	30.19	30.5675	26.739	24.5712	29.7391	0.275392	0.0140469
YGR277C	CAB4	35.9981	35.1429	34.8126	34.3164	41.7784	52.0376	46.7069	42.8892	35.0675	45.853	0.386882	0.0203168
YDR196C	CAB5	59.3203	52.8728	54.2585	51.3627	85.0407	92.4385	85.7184	82.2068	54.4536	86.3511	0.665188	0.00154719
YML102W	CAC2	26.1207	25.1709	24.3857	25.2246	17.1634	20.9063	19.2685	18.205	25.2255	18.8858	-0.41758	0.00899854
YDR423C	CAD1	21.5055	18.0399	17.746	17.7306	42.6114	42.1164	42.5828	40.2717	18.7555	41.8956	1.15948	0.000101035
YNL278W	CAF120	6.56161	6.12849	6.14011	6.53505	4.99805	4.86494	4.43604	3.89288	6.34131	4.54798	-0.479557	0.00915043
YGR134W	CAF130	6.69652	6.74134	6.08413	6.37503	7.39916	8.45177	8.40159	8.72508	6.47426	8.2444	0.3487	0.0193417
YFL028C	CAF16	46.5452	46.8449	45.0003	40.7207	53.8181	68.5847	62.804	57.3066	44.7778	60.6283	0.43721	0.0140099
YOR276W	CAF20	238.182	245.194	230.138	236.276	71.4375	95.9001	84.005	96.4016	237.447	86.936	-1.44958	0.000122577
YKR036C	CAF4	19.7969	21.0955	19.3795	19.7188	21.1919	24.0364	23.3144	20.7794	19.9977	22.3305	0.159185	0.0404471
YNL288W	CAF40	47.3196	51.3873	46.2588	47.4912	44.8797	45.658	43.8666	40.7186	48.1142	43.7807	-0.136168	0.0310684
YER048C	CAJ1	84.0067	85.9297	84.5789	87.0085	128.525	132.1	130.381	119.992	85.3809	127.749	0.581332	0.000887179
YFL029C	CAK1	22.1956	21.5506	21.615	20.6906	112.937	122.466	139.95	128.773	21.513	126.031	2.55051	0.000376447
YPL048W	CAM1	223.509	199.86	202.1	193.015	294.081	279.562	276.461	250.547	204.621	275.163	0.427331	0.000651615
YEL063C	CAN1	45.5019	48.1146	42.62	43.3946	56.2191	72.0112	70.3518	67.9555	44.9078	66.6344	0.569302	0.0103371
YKL007W	CAP1	108.093	100.257	106.594	100.352	213.793	234.36	227.845	213.42	103.824	222.355	1.09872	0.000295605
YIL034C	CAP2	108.27	106.243	106.679	107.933	254.501	267.041	271.453	243.633	107.281	259.157	1.27243	0.000188438
YPL111W	CAR1	37.4226	45.9055	43.1968	55.1257	59.7734	77.3758	67.6195	56.3104	45.4126	65.2698	0.523321	0.0556828
YLR438W	CAR2	15.7351	9.73615	10.4204	11.8492	29.0028	31.2445	28.1156	23.8523	11.9352	28.0538	1.23297	0.00506132
YML042W	CAT2	4.80944	4.52912	4.62141	4.4539	17.4142	19.8796	20.0211	17.9193	4.60347	18.8086	2.0306	0.000259433
YOR125C	CAT5	38.3339	30.1314	31.4016	31.2417	40.169	48.0725	45.9029	42.6156	32.7771	44.19	0.43103	0.0458761
YMR280C	CAT8	1.37289	1.18276	1.13797	1.42045	1.91025	2.00814	2.08273	1.79672	1.27852	1.94946	0.608603	0.0141751
YGR036C	CAX4	25.9513	24.9082	21.3313	21.2496	15.3903	18.0248	20.593	21.07	23.3601	18.7695	-0.315654	0.164049
YPL178W	CBC2	122.381	117.735	112.88	110.562	97.1638	116.708	116.526	110.727	115.889	110.281	-0.071563	0.458581
YJR060W	CBF1	41.8668	39.9973	41.0117	40.6981	45.3591	43.9219	45.1865	44.2981	40.8935	44.6914	0.128127	0.000150842
YGR140W	CBF2	13.1617	10.8327	9.98425	9.37413	4.57786	5.98003	6.07824	6.10927	10.8382	5.68635	-0.93055	0.0227037
YLR175W	CBF5	353.768	380.656	348.467	340.279	62.8571	96.0388	92.8724	96.4394	355.793	87.0519	-2.03109	0.000163576
YNL161W	CBK1	23.1214	23.2198	22.4382	22.8771	28.9557	35.5097	33.1969	31.6801	22.9141	32.3356	0.496886	0.00659625
YJL209W	CBP1	17.2825	17.0052	15.7271	14.6182	17.1945	18.8127	17.969	17.489	16.1582	17.8663	0.14497	0.0750202
YHL038C	CBP2	10.2073	10.1732	10.486	9.56801	12.4667	14.0429	12.9297	12.9938	10.1086	13.1083	0.374891	0.00446073
YPL215W	CBP3	67.8634	56.7656	58.7484	54.2871	62.6151	69.1519	67.3516	66.012	59.4161	66.2827	0.157777	0.194311
YGR174C	CBP4	39.5972	32.8125	37.5788	31.3553	28.8765	36.8296	34.8562	28.3655	35.3359	32.2319	-0.132645	0.378596
YBR120C	CBP6	49.9481	37.4317	38.4389	32.6688	30.6303	34.8093	29.7812	29.2081	39.6219	31.1072	-0.349047	0.11335
YIL043C	CBR1	245.626	245.566	242.432	246.832	301.811	358.548	346.838	328.988	245.114	334.046	0.446595	0.00598291
YDL069C	CBS1	11.671	9.12321	8.94896	9.57495	11.9377	15.3831	13.2707	14.2436	9.82953	13.7088	0.479905	0.0558561
YDR197W	CBS2	20.1602	18.7735	18.5257	18.4948	21.4624	21.9454	21.9656	20.9109	18.9886	21.5711	0.183968	0.0124783
YKL208W	CBT1	18.1573	15.4424	16.5045	15.3746	38.2608	41.4059	40.2422	36.4401	16.3697	39.0872	1.25567	0.000434453
YER168C	CCA1	29.4684	29.9854	28.7515	28.4647	31.6051	34.1738	34.0006	31.8454	29.1675	32.9062	0.173999	0.0107525
YLR220W	CCC1	67.4242	60.739	63.3612	62.162	64.6444	69.6445	66.5767	59.9897	63.4216	65.2138	0.0402036	0.557979
YDR270W	CCC2	8.8849	7.727	7.03628	7.69753	9.63163	8.92023	9.18102	7.8759	7.83643	8.9022	0.183965	0.0827619
YKL011C	CCE1	20.0216	15.7228	15.4052	15.7643	30.9275	31.7225	31.3013	33.4733	16.7285	31.8561	0.929266	0.00194644
YGR217W	CCH1	5.06057	5.18874	4.57127	4.91519	2.08523	2.48762	2.22786	2.2817	4.93394	2.2706	-1.11967	0.000252816
YPR025C	CCL1	20.9138	22.4852	22.2177	21.528	30.2866	38.4346	34.0448	33.1018	21.7862	33.9669	0.640719	0.00301162
YGR150C	CCM1	15.3297	14.5022	14.1223	13.7027	8.14026	9.08846	9.18832	9.27339	14.4142	8.92261	-0.691956	0.00276476
YKR066C	CCP1	77.2816	90.7896	89.2927	98.8642	437.305	427.661	402.117	353.749	89.057	405.208	2.18586	0.000789022
YAL021C	CCR4	29.4048	30.6952	27.3699	28.7672	30.4981	32.8581	32.2528	28.5477	29.0593	31.0392	0.0950915	0.165075
YMR038C	CCS1	121.829	133.434	124.715	128.283	111.967	136.669	128.67	120.701	127.065	124.502	-0.0294035	0.526617
YIL142W	CCT2	114.877	133.458	125.88	125.64	83.8044	105.418	96.6175	96.8674	124.964	95.6768	-0.385268	2.36314e-05
YJL014W	CCT3	117.243	136.057	132.569	130.065	64.6436	78.9387	73.3789	72.0484	128.983	72.2524	-0.836069	3.60621e-05
YDL143W	CCT4	125.816	149.966	140.656	141.951	73.2705	94.3318	85.1288	85.9622	139.597	84.6733	-0.721291	6.78214e-06
YJR064W	CCT5	117.023	132.893	123.413	121.584	64.2733	81.0514	76.8231	76.3874	123.728	74.6338	-0.729274	0.000123016
YDR188W	CCT6	138.253	149.403	140.283	137.878	142.49	172.775	157.705	151.977	141.454	156.237	0.143398	0.0344788
YJL111W	CCT7	131.832	147.621	144.677	140.137	94.0435	109.362	109.588	105.282	141.067	104.569	-0.431924	3.16378e-05
YJL008C	CCT8	97.7692	113.894	110.32	108.279	79.7736	89.8536	90.6602	89.5432	107.566	87.4577	-0.29856	0.000662943
YLR110C	CCW12	11760.7	10449.9	10300.8	10174.5	6987.8	7968.94	8091.31	7366.62	10671.5	7603.67	-0.488992	0.0132703
YLR390W-A	CCW14	601.114	527.409	503.298	508.47	917.364	1030.32	955.133	864.211	535.073	941.757	0.81562	0.00248635
YBR131W	CCZ1	9.2481	8.60554	8.56578	8.15702	10.3556	11.731	10.816	10.49	8.64411	10.8482	0.32766	0.0130658
YLR307W	CDA1	3.56177	1.31817	1.23517	1.26916	38.4117	27.2615	35.0749	30.7075	1.84607	32.8639	4.15398	0.000635343
YLR308W	CDA2	0.114785	0.056771	0.072003	0.0762965	0.495653	0.210333	0.1027	0.297699	0.0799639	0.276596	1.79036	0.0741849
YDR182W	CDC1	41.0916	41.1384	38.9877	39.7767	47.1685	52.2541	47.76	45.2754	40.2486	48.1145	0.257533	0.00899711
YCR002C	CDC10	99.3741	89.7733	90.3098	89.5929	104.871	124.422	113.339	113.896	92.2625	114.132	0.306887	0.0363181
YJR076C	CDC11	88.7627	81.2175	81.7393	78.6689	63.0012	75.5852	64.2428	65.1138	82.5971	66.9857	-0.302237	0.0336124
YHR107C	CDC12	81.6626	77.1192	73.6966	71.0138	50.7737	58.9689	57.1152	51.2141	75.8731	54.518	-0.476856	0.00713994
YLR215C	CDC123	31.1105	30.2072	28.5873	26.92	22.2219	24.3305	24.4099	23.0056	29.2063	23.492	-0.314109	0.015434
YDL220C	CDC13	4.69062	4.34564	3.8813	3.8154	3.64436	4.03402	4.19338	4.0352	4.18324	3.97674	-0.0730345	0.555166
YFR028C	CDC14	45.6084	45.1389	42.6913	43.8745	25.8486	33.3821	29.8246	27.2997	44.3283	29.0888	-0.607766	0.00360157
YAR019C	CDC15	5.3172	5.24567	5.18735	5.79701	9.89659	10.3618	9.74922	8.68786	5.38681	9.67387	0.844662	0.00301262
YKL022C	CDC16	14.7762	13.2208	12.6015	11.6609	19.5366	23.3372	21.0117	20.1435	13.0648	21.0072	0.685197	0.00593834
YAL038W	CDC19	3619	3448.74	3249.88	3334.59	8971.34	8299.86	8789.4	7787.59	3413.05	8462.05	1.30994	0.000253326
YGL116W	CDC20	26.2127	30.3231	27.4279	27.9197	12.1278	13.9565	13.0172	12.4018	27.9708	12.8758	-1.11926	9.14119e-05
YOR074C	CDC21	58.387	46.3588	47.0803	47.0853	6.63373	10.6573	9.14151	9.76824	49.7278	9.0502	-2.45803	0.00163963
YHR166C	CDC23	9.59032	8.3249	8.37127	7.70106	10.8822	12.5789	12.2535	11.4107	8.49689	11.7813	0.471495	0.0165025
YAL041W	CDC24	19.7425	21.1003	20.3244	21.426	25.7987	28.6698	26.2609	24.2934	20.6483	26.2557	0.346608	0.0107774
YLR310C	CDC25	12.6925	12.5556	11.7907	12.7448	11.1656	11.4964	10.8112	10.6147	12.4459	11.022	-0.175288	0.012561
YFR036W	CDC26	31.3116	27.2998	24.5199	24.5881	45.3879	48.7585	46.0039	41.3091	26.9298	45.3648	0.752369	0.00209737
YBL084C	CDC27	11.0317	12.0379	11.033	11.401	12.7342	12.8564	11.1754	9.73531	11.3759	11.6253	0.0312907	0.749857
YBR160W	CDC28	59.8665	53.6019	52.7756	53.3722	40.5635	58.0226	46.4954	44.8105	54.904	47.473	-0.209805	0.224092
YLR314C	CDC3	100.858	100.05	98.6838	101.157	57.5954	71.5532	65.9701	64.8407	100.187	64.9899	-0.624412	0.0015041
YOR257W	CDC31	62.9361	60.2116	59.9961	56.637	124.004	128.122	119.237	105.272	59.9452	119.159	0.991169	0.00066354
YOL139C	CDC33	665.439	708.708	691.249	673.409	283.018	370.111	347.951	351.129	684.701	338.052	-1.01823	0.000109099
YDR054C	CDC34	77.3049	73.4895	70.7183	70.8495	134.268	132.646	133.894	122.112	73.0905	130.73	0.838833	0.000175446
YDL165W	CDC36	67.3691	67.9704	65.741	60.8317	71.7414	81.3766	77.7971	71.8521	65.478	75.6918	0.209126	0.0146736
YDR168W	CDC37	47.7205	54.7009	53.7871	52.6981	78.4463	93.8984	84.6297	87.6332	52.2266	86.1519	0.722096	0.000453962
YCR093W	CDC39	10.8109	11.8311	10.2169	10.7142	5.92258	6.54855	6.28296	6.69498	10.8933	6.36227	-0.775825	0.000839873
YFL009W	CDC4	24.8974	25.0968	24.0837	24.4513	26.8187	28.9331	28.3313	27.1653	24.6323	27.8121	0.175161	0.00927893
YDR364C	CDC40	24.6422	22.4979	21.6894	19.9053	13.9427	17.1908	16.013	16.8442	22.1837	15.9977	-0.471638	0.0311846
YLR229C	CDC42	228.254	221.966	219.641	209.427	184.022	217.682	202.735	194.4	219.822	199.71	-0.138431	0.0990233
YGL155W	CDC43	38.8094	39.699	39.1697	37.7569	28.5688	33.5302	32.1576	30.3833	38.8588	31.16	-0.318545	0.00318731
YLR103C	CDC45	15.6288	13.2241	13.702	15.0026	3.03411	4.13773	3.73495	3.62194	14.3894	3.63218	-1.9861	0.000805119
YDL126C	CDC48	160.816	195.644	185.591	186.392	336.582	374.689	343.201	315.411	182.111	342.471	0.911165	0.000790565
YMR001C	CDC5	31.6639	29.7348	28.5551	29.1744	12.2792	13.7551	11.3217	11.1225	29.7821	12.1196	-1.2971	0.000145398
YCR094W	CDC50	31.8464	30.8886	30.131	31.3813	33.0277	39.8766	36.2757	35.6521	31.0618	36.208	0.221167	0.0516842
YDL132W	CDC53	26.8732	29.3973	29.4032	30.1071	30.6236	38.9523	34.3422	34.424	28.9452	34.5855	0.256844	0.0238776
YGL190C	CDC55	23.2422	24.8902	22.4467	25.7192	19.0076	20.218	20.6982	19.7972	24.0746	19.9303	-0.272551	0.0178422
YJL194W	CDC6	13.9168	16.9864	16.8616	19.0284	8.68891	10.379	7.23312	6.89522	16.6983	8.29906	-1.00868	0.0122641
YPL160W	CDC60	68.5307	81.3844	70.9392	76.2969	24.3089	30.8822	31.2756	33.0038	74.2878	29.8676	-1.31454	0.000285201
YDL017W	CDC7	13.8747	12.8037	11.2795	10.8875	18.0686	21.2188	20.9652	18.7301	12.2113	19.7457	0.693314	0.00774492
YLR418C	CDC73	41.4829	38.9945	38.7861	37.8824	43.6416	51.133	47.4843	45.1705	39.2865	46.8573	0.254243	0.0353847
YJR057W	CDC8	52.5234	48.6105	47.3866	45.3756	33.5778	42.82	36.6233	37.1059	48.474	37.5318	-0.3691	0.0312859
YDL164C	CDC9	23.7414	22.0764	22.1085	22.0556	8.90797	12.751	10.8786	10.7657	22.4955	10.8258	-1.05516	0.00203381
YLR245C	CDD1	25.6236	23.101	20.834	22.6539	25.6232	27.3675	26.0249	23.3158	23.0531	25.5829	0.150215	0.144841
YGL003C	CDH1	21.5515	20.6499	19.4801	19.7369	21.3305	22.5735	22.2429	19.8971	20.3546	21.511	0.0797197	0.202123
YBR029C	CDS1	104.112	105.687	101.85	106.363	16.2583	20.2837	17.6731	17.4456	104.503	17.9152	-2.54429	4.39112e-06
YMR213W	CEF1	12.7353	12.9584	12.111	11.6144	11.7308	12.7645	11.8887	11.1834	12.3548	11.8918	-0.0550956	0.0907864
YGL130W	CEG1	32.4569	31.8355	32.3574	29.9879	47.5569	48.721	50.5905	47.35	31.6594	48.5546	0.616973	0.000130883
YER061C	CEM1	43.8538	19.4928	34.975	18.6909	36.2862	47.0187	50.6024	60.4862	29.2531	48.5984	0.732317	0.161073
YMR168C	CEP3	10.5916	10.1734	9.25534	9.06234	12.4337	12.1914	13.0428	13.2102	9.77067	12.7195	0.380515	0.0156877
YPL228W	CET1	21.8806	20.9909	20.8811	23.0976	30.4982	31.2927	28.9236	25.7697	21.7126	29.1211	0.423533	0.020612
YOR112W	CEX1	19.6292	18.8295	17.8021	18.5833	13.9082	15.5837	14.4076	13.3711	18.711	14.3177	-0.386094	0.00602394
YIL003W	CFD1	36.4771	37.5393	35.5446	32.7882	32.4538	32.7998	34.6188	32.3936	35.5873	33.0665	-0.105992	0.103683
YDR301W	CFT1	8.92454	8.64282	8.0617	8.16942	10.6287	11.0588	10.1883	10.2774	8.44962	10.5383	0.318684	0.000744453
YLR115W	CFT2	15.7628	15.9346	14.3963	13.6492	14.1446	15.6673	14.8398	14.0484	14.9357	14.675	-0.0254043	0.625362
YML036W	CGI121	43.8029	38.2001	38.9596	37.3527	18.3143	25.0293	20.7972	22.6802	39.5788	21.7052	-0.866685	0.00735976
YGL029W	CGR1	174.026	191.925	170.9	152.284	24.6587	35.674	33.3516	32.0137	172.284	31.4245	-2.45482	0.000381045
YCL064C	CHA1	21.2929	117.179	95.7695	128.012	11.4268	61.4633	41.204	41.2169	90.5633	38.8278	-1.22184	0.0468215
YLR098C	CHA4	10.125	8.84432	8.66652	9.09584	12.033	11.6629	12.1775	11.2738	9.18292	11.7868	0.360147	0.00534678
YGL206C	CHC1	14.3908	14.9089	14.5577	17.3054	20.9942	21.0424	19.7553	19.8649	15.2907	20.4142	0.416919	0.0108539
YER164W	CHD1	14.4732	13.0219	11.7472	12.9421	16.5991	16.5884	18.3647	16.8569	13.0461	17.1023	0.39057	0.0227612
YBR274W	CHK1	16.8938	15.957	16.2306	16.983	16.4682	17.9448	16.8846	16.4933	16.5161	16.9477	0.0372186	0.511623
YPL008W	CHL1	11.6327	9.77121	9.73475	9.71706	7.68968	8.71543	8.2222	8.17898	10.2139	8.20157	-0.316566	0.0540677
YDR254W	CHL4	11.3011	10.2259	10.48	10.9548	11.5876	12.6598	11.9907	12.0412	10.7404	12.0698	0.16835	0.0589312
YJL049W	CHM7	16.4217	14.7948	15.2359	14.9345	23.2114	25.3584	24.3619	23.2832	15.3467	24.0537	0.64833	0.00158012
YER026C	CHO1	387.399	349.36	351.738	344.205	80.4854	102	87.4122	84.4354	358.175	88.5833	-2.01556	0.000242227
YGR157W	CHO2	49.3884	58.3532	56.8734	62.4461	10.7971	15.2571	11.9363	13.7226	56.7653	12.9283	-2.13448	0.000242043
YNL192W	CHS1	30.8447	30.9468	29.3344	30.0892	52.4545	76.8133	68.1774	72.0903	30.3038	67.3839	1.15291	0.00616849
YBR038W	CHS2	19.8393	22.5582	21.6072	22.5364	9.98801	10.9627	9.27599	8.89653	21.6353	9.78081	-1.14536	0.000643104
YBR023C	CHS3	23.3656	24.7208	22.4442	23.5178	20.2343	29.5649	25.5103	26.5965	23.5121	25.4765	0.115764	0.343178
YLR330W	CHS5	65.6708	67.5241	65.602	67.4043	76.9839	88.1458	84.9698	78.5846	66.5503	82.171	0.304185	0.00863458
YJL099W	CHS6	10.2951	10.19	9.61759	9.34105	17.999	21.7788	18.9036	17.7824	9.86093	19.116	0.954981	0.00161466
YHR142W	CHS7	72.1697	73.0911	71.4173	75.6288	71.5602	112.745	90.4558	90.1851	73.0767	91.2365	0.3202	0.116677
YER030W	CHZ1	146.099	148.586	147.741	141.494	103.004	122.667	102	91.1619	145.98	104.708	-0.479396	0.0044829
YDR267C	CIA1	46.6982	46.5955	45.3311	43.7138	35.4058	39.5683	40.5872	41.0102	45.5847	39.1429	-0.219798	0.0395771
YHR122W	CIA2	59.48	59.7389	57.4136	53.9006	36.5884	46.3912	44.1141	42.2874	57.6333	42.3453	-0.444701	0.00946248
YHR052W	CIC1	145.324	159.191	143.472	131.163	17.7267	28.2287	27.0098	30.2789	144.787	25.811	-2.48788	0.000403402
YMR198W	CIK1	12.9362	11.5999	10.9568	11.004	8.93279	14.1212	11.9092	11.9112	11.6242	11.7186	0.0116654	0.951074
YOR349W	CIN1	5.39079	5.68589	4.92118	5.22336	5.83474	6.31566	6.34643	5.89386	5.3053	6.09767	0.200823	0.0353083
YPL241C	CIN2	20.8393	16.8156	17.6736	18.8175	5.6278	6.83404	6.66566	6.37376	18.5365	6.37531	-1.5398	0.00173915
YMR138W	CIN4	27.5684	26.7545	25.6202	24.4904	17.4275	20.5616	20.5276	20.4088	26.1084	19.7314	-0.404021	0.0171408
YOR028C	CIN5	5.38573	7.06842	6.01593	11.6635	1.02494	2.0861	1.45967	1.33319	7.53339	1.47598	-2.35163	0.0240904
YEL061C	CIN8	11.8775	9.18764	8.76347	8.3079	3.55658	4.45993	3.87839	3.73649	9.53413	3.90785	-1.28673	0.00827141
YPL014W	CIP1	39.1997	22.4844	19.5868	27.5718	87.9336	69.8899	122.376	109.521	27.2107	97.4301	1.8402	0.0137513
YGR207C	CIR1	130.193	80.5919	106.272	79.9399	70.4693	101.139	92.625	99.0979	99.2492	90.8328	-0.127842	0.685339
YOR356W	CIR2	40.6947	39.5883	40.9221	40.1547	50.2806	66.0315	61.903	57.7146	40.34	58.9824	0.548076	0.0132378
YLR346C	CIS1	5.53068	4.19808	4.76516	3.98254	11.6375	8.88776	7.75393	8.00754	4.61911	9.07168	0.973754	0.00645507
YJL158C	CIS3	1151.54	895.855	917.135	885.973	385.762	562.856	430.934	445.094	962.626	456.161	-1.07743	0.0118767
YNR001C	CIT1	67.3686	67.8486	76.7305	80.8218	400.823	451.825	410.163	369.393	73.1924	408.051	2.47898	0.000429694
YCR005C	CIT2	110.036	152.348	152.834	166.63	1023.02	1074.05	1117.51	1010.97	145.462	1056.39	2.86042	4.49485e-05
YPR001W	CIT3	5.01648	4.1542	4.43432	4.18723	17.8868	25.5613	21.5843	20.648	4.44806	21.4201	2.26772	0.00233154
YIL035C	CKA1	67.854	72.791	71.625	72.5374	54.323	68.4457	60.9945	64.7911	71.2018	62.1386	-0.196426	0.0192154
YOR061W	CKA2	106.741	111.139	106.476	105.094	74.1188	92.3151	83.5177	81.3905	107.362	82.8355	-0.374169	0.00348355
YGL019W	CKB1	91.7413	97.0661	92.4137	92.4395	112.869	123.406	122.046	112.941	93.4151	117.816	0.334801	0.00152936
YOR039W	CKB2	88.6092	84.639	83.9663	84.3698	71.8495	74.1036	71.5704	64.469	85.3961	70.4981	-0.276585	0.00589693
YLR133W	CKI1	29.5701	28.0471	27.33	27.181	23.3343	24.0194	23.3822	21.9844	28.0321	23.1801	-0.274192	0.00294803
YBR135W	CKS1	91.0063	89.1224	84.9196	88.3601	163.987	189.33	181.128	178.015	88.3521	178.115	1.01147	0.000648821
YNL298W	CLA4	19.0427	21.6964	18.6975	20.0543	22.1981	27.035	27.2521	24.1326	19.8727	25.1545	0.340024	0.0207457
YGR108W	CLB1	124	67.2384	67.8634	64.8373	25.1352	27.964	20.5373	21.4637	80.9848	23.7751	-1.7682	0.0263912
YPR119W	CLB2	40.5523	40.2394	36.6888	38.7411	10.1247	11.9042	8.72035	8.64576	39.0554	9.84875	-1.98751	2.07905e-05
YDL155W	CLB3	42.2845	35.7615	35.4779	35.4838	24.4105	27.3959	25.6686	24.3677	37.2519	25.4607	-0.549044	0.011226
YLR210W	CLB4	21.53	17.9946	17.6761	16.7098	10.4987	13.6025	12.6059	12.7308	18.4776	12.3595	-0.580162	0.0342533
YPR120C	CLB5	23.4079	19.4929	19.5706	19.6049	7.13659	8.11888	7.45992	7.30376	20.5191	7.50479	-1.45108	0.00131187
YGR109C	CLB6	7.79478	8.09261	8.32425	10.4864	0.943048	0.442505	0.488219	0.602221	8.67451	0.618998	-3.80878	0.00111083
YGR167W	CLC1	176.431	171.118	177.314	169.27	289.376	322.08	298.369	272.301	173.533	295.531	0.7681	0.00130651
YGR110W	CLD1	7.4382	7.22618	6.86143	6.87712	11.6976	13.7029	12.3958	11.787	7.10073	12.3958	0.803815	0.00151937
YLR117C	CLF1	17.7661	18.3596	17.1747	16.8189	23.507	21.991	22.0414	20.6581	17.5298	22.0494	0.330926	0.00267225
YGL215W	CLG1	77.1487	75.0043	69.6378	67.7647	74.5482	81.8837	77.6357	74.6048	72.3889	77.1681	0.0922366	0.148964
YMR199W	CLN1	61.8806	43.1579	47.8099	52.6696	16.7195	23.4147	18.6302	18.9687	51.3795	19.4333	-1.40266	0.00904678
YPL256C	CLN2	78.3782	62.2471	62.0835	62.4037	14.3066	21.1097	15.9821	17.6879	66.2781	17.2716	-1.94013	0.00243243
YAL040C	CLN3	33.74	36.8277	33.2824	42.0224	29.7639	36.1259	36.234	33.4038	36.4681	33.8819	-0.106121	0.370099
YOR250C	CLP1	20.3327	17.5992	16.6608	16.7826	34.3318	41.5885	36.4495	36.045	17.8438	37.1037	1.05614	0.00254676
YMR012W	CLU1	47.1277	53.493	49.0268	50.4075	15.8281	19.726	17.835	19.0637	50.0138	18.1132	-1.46528	1.64013e-05
YKL137W	CMC1	93.0505	74.7537	78.4475	65.4567	60.0165	73.9787	62.049	59.1823	77.9271	63.8066	-0.288419	0.14032
YBL059C-A	CMC2	74.1384	59.6572	64.5634	55.5372	62.6453	66.3314	67.5373	60.7131	63.474	64.3068	0.0188038	0.854773
YMR194C-B	CMC4	29.9827	20.24	24.6711	22.5509	87.1416	93.3455	89.0602	79.2911	24.3612	87.2096	1.8399	0.00049765
YBR109C	CMD1	363.281	337.82	342.681	347.692	767.536	826.915	807.769	784.361	347.868	796.645	1.1954	0.000148736
YLR271W	CMG1	12.6615	10.0917	10.8849	9.47828	50.3774	47.7576	49.5484	42.7142	10.7791	47.5994	2.14271	7.92467e-05
YFR014C	CMK1	21.4178	22.0729	24.3637	24.3924	32.7964	36.1865	37.0555	34.7111	23.0617	35.1874	0.609559	0.000674262
YOL016C	CMK2	28.6981	21.0799	21.1614	22.954	101.706	134.92	115.512	119.761	23.4733	117.975	2.32938	0.00149165
YML057W	CMP2	31.8334	29.8018	29.4112	31.8256	66.1059	75.2096	70.0318	65.0266	30.718	69.0935	1.16947	0.00089424
YDL156W	CMR1	9.7373	8.63888	8.12902	8.28661	8.10742	8.02392	9.09149	8.30478	8.69795	8.3819	-0.0533981	0.602539
YOR093C	CMR2	6.45897	5.77768	5.06134	5.25286	4.9199	5.62776	5.31634	5.45805	5.63771	5.33051	-0.0808357	0.517842
YPR013C	CMR3	12.9492	12.9929	10.8552	12.1922	20.7523	21.2123	24.947	21.5706	12.2474	22.1206	0.852915	0.00641688
YLR003C	CMS1	57.2725	60.3938	56.1281	53.265	11.4142	14.8212	13.7074	15.2745	56.7649	13.8043	-2.03988	0.000169513
YLR433C	CNA1	23.6583	24.5638	23.4001	24.2707	29.4651	32.5609	32.9496	32.0729	23.9732	31.7621	0.405883	0.00203984
YKL190W	CNB1	134.937	122.136	124.651	121.36	238.898	251.026	250.803	236.199	125.771	244.232	0.95745	0.00024496
YAL058W	CNE1	19.1674	18.7669	18.1051	18.4694	29.6875	30.2962	32.0548	30.8654	18.6272	30.726	0.722048	0.000471036
YDR357C	CNL1	76.6608	63.2841	70.4638	67.3707	155.588	168.452	164.383	174.084	69.4449	165.627	1.254	0.000645285
YNL225C	CNM67	16.3624	14.1026	14.7046	14.5988	10.9361	14.1459	12.167	11.76	14.9421	12.2523	-0.286336	0.0953946
YFR046C	CNN1	12.6941	11.096	11.4626	10.6205	22.1904	25.2412	25.0836	24.5005	11.4683	24.2539	1.08057	0.00137388
YBR155W	CNS1	63.7782	74.4003	70.0823	63.8047	23.0255	33.8364	32.422	30.6446	68.0164	29.9821	-1.18178	0.000221343
YIL157C	COA1	68.7055	59.106	62.2036	55.6996	70.0385	83.9672	80.8991	70.1859	61.4287	76.2727	0.312254	0.0586215
YPL189C-A	COA2	79.5344	59.4452	69.8923	72.2346	53.9301	57.0892	62.8692	59.6062	70.2766	58.3737	-0.267727	0.0986865
YJL062W-A	COA3	122.866	106.71	112.295	99.4046	156.117	174.225	168.256	147.048	110.319	161.411	0.549063	0.00577723
YLR218C	COA4	25.0288	22.0053	22.7808	20.9457	26.8746	27.0746	22.5311	19.9951	22.6901	24.1188	0.088095	0.367932
YMR244C-A	COA6	77.9744	63.7433	61.517	53.5591	91.0618	97.3588	96.1844	90.8208	64.1984	93.8564	0.547917	0.0129845
Q0105	COB	0.00704576	0	0	0.00869748	0.0213793	0.0335678	0.0102439	0.0339365	0.00393581	0.0247819	2.65455	0.0291408
YLL050C	COF1	1116.92	983.145	1048.06	961.267	1649.51	1964.76	1799.35	1798.2	1027.35	1802.95	0.811438	0.00371826
YGL223C	COG1	28.3044	26.3499	27.5851	28.2442	52.4485	61.6841	61.0647	63.0525	27.6209	59.5624	1.10864	0.00119931
YGR120C	COG2	26.4592	22.2298	22.2127	21.2296	24.6499	27.3458	24.7558	27.1659	23.0328	25.9794	0.173674	0.189377
YER157W	COG3	15.4553	14.0316	13.3439	13.9966	12.646	14.8286	14.4948	14.505	14.2068	14.1186	-0.00898967	0.929361
YPR105C	COG4	19.0362	20.3993	20.6596	21.7574	12.9299	16.3058	14.4286	15.1644	20.4631	14.7072	-0.476506	0.0020018
YNL051W	COG5	15.2685	14.0963	13.8125	14.2249	14.7747	17.0533	15.7881	17.1005	14.3506	16.1791	0.17303	0.107892
YNL041C	COG6	15.6405	14.6123	14.3293	14.146	21.1712	23.9856	24.4515	24.7779	14.682	23.5966	0.684525	0.00454606
YGL005C	COG7	40.8701	36.2425	36.5788	34.6968	48.4076	52.0478	47.5053	46.2	37.0971	48.5402	0.387875	0.00665946
YML071C	COG8	21.909	22.1355	21.5008	20.8657	29.4192	34.135	29.7471	28.5468	21.6028	30.462	0.495797	0.0035765
YER130C	COM2	65.1746	39.2114	33.264	30.5026	160.513	134.308	163.017	150.497	42.0382	152.084	1.85509	0.00109852
YDL145C	COP1	60.0174	62.7508	59.6221	60.9087	60.3623	67.5518	66.2585	66.8407	60.8248	65.2533	0.101393	0.0518741
YBR003W	COQ1	34.1029	31.0258	31.3839	30.7951	42.4648	49.5065	43.9727	40.7169	31.8269	44.1652	0.472663	0.0115721
YOL008W	COQ10	28.0508	27.2618	26.2295	25.4729	38.7657	45.6939	39.673	37.2553	26.7538	40.347	0.592719	0.0041372
YLR290C	COQ11	26.0482	19.1582	19.3711	19.3647	45.2678	48.7242	44.5637	43.1765	20.9855	45.4331	1.11435	0.00142138
YNR041C	COQ2	27.9432	24.882	24.424	24.9835	13.8325	15.9998	15.688	14.1109	25.5582	14.9078	-0.777717	0.00341306
YOL096C	COQ3	23.7075	20.3808	20.0348	20.8616	36.5176	40.496	37.2029	32.5555	21.2462	36.693	0.788302	0.00421626
YDR204W	COQ4	23.3789	21.1009	21.9139	20.9759	117.414	109.76	110.568	97.3047	21.8424	108.762	2.31597	0.000176044
YML110C	COQ5	188.424	163.228	176.699	154.021	270.945	315.801	288.884	261.729	170.593	284.34	0.737057	0.0043105
YGR255C	COQ6	41.498	37.0219	36.5158	35.3587	82.1224	112.137	96.9074	95.563	37.5986	96.6825	1.36258	0.00360015
YGL119W	COQ8	23.0888	22.2159	21.5673	19.8832	27.8118	30.7464	28.3891	28.6693	21.6888	28.9042	0.414326	0.00456897
YLR201C	COQ9	47.933	40.5466	41.9219	42.2166	99.5808	96.1744	94.1598	90.7465	43.1545	95.1654	1.14092	4.80842e-05
YBL045C	COR1	107.878	89.6264	92.2261	92.4966	184.474	180.398	167.967	147.7	95.5568	170.135	0.832248	0.00201537
YNL336W	COS1	24.5512	15.7464	19.2127	17.3576	130.245	112.024	121.372	114.558	19.217	119.55	2.63716	2.33608e-05
YNR075W	COS10	9.19274	7.7484	7.37791	7.64292	20.1983	29.4055	22.0503	24.0114	7.99049	23.9164	1.58164	0.00553726
YBR203W	COS111	2.31588	3.05138	3.57704	4.33181	7.57632	10.9526	8.85145	9.60197	3.31903	9.24559	1.478	0.00289224
YGL263W	COS12	4.46539	2.97827	1.6532	4.78018	2.31968	1.96291	0.966051	3.44126	3.46926	2.17248	-0.675288	0.0254703
YBR302C	COS2	43.9482	37.4973	36.6344	41.0538	149.034	163.451	154.381	165.129	39.7834	157.999	1.98967	0.000139166
YML132W	COS3	43.9482	37.4973	36.6344	41.0538	149.034	163.451	154.381	165.129	39.7834	157.999	1.98967	0.000139166
YFL062W	COS4	0.297177	0.0903801	0.106711	0.124238	0.670144	0.34199	0.390192	0.382293	0.154627	0.446155	1.52876	0.00189176
YJR161C	COS5	17.5609	13.9741	14.7176	16.0529	73.1741	64.421	71.6831	66.6046	15.5764	68.9707	2.14662	7.01976e-05
YGR295C	COS6	78.7988	72.4862	69.9681	75.4737	119.938	148.371	129.187	130.678	74.1817	132.043	0.831878	0.00394227
YDL248W	COS7	15.9204	13.1834	12.1834	13.1449	56.9088	47.262	53.1198	50.1762	13.608	51.8667	1.93035	0.000183255
YHL048W	COS8	7.94686	4.60586	7.8422	15.5699	65.6897	44.5232	67.2626	102.116	8.99121	69.8979	2.95866	0.00796341
YKL219W	COS9	20.0208	18.6952	18.578	20.5845	31.8941	36.7874	35.0303	34.8147	19.4696	34.6316	0.830865	0.00151997
YOR316C	COT1	37.6302	36.712	34.9402	38.6127	50.2376	55.4671	52.581	50.9144	36.9738	52.3	0.500309	0.00275798
Q0045	COX1	0.00997727	0.0267292	0.0152554	0.187757	0.311196	0.0475343	0.0435182	0.400218	0.0599297	0.200617	1.7431	0.136025
YPL172C	COX10	20.5896	18.8088	18.7262	18.0388	10.6888	11.8986	10.6991	9.18978	19.0408	10.6191	-0.84244	0.000918396
YPL132W	COX11	31.7297	28.2162	28.1643	25.4524	20.9806	23.8926	24.4189	22.5426	28.3907	22.9587	-0.306376	0.0565555
YLR038C	COX12	213.853	154.908	172.239	164.25	454.975	358.628	377.113	353.818	176.312	386.134	1.13096	0.000314527
YGL191W	COX13	220.717	175.604	184.704	175.613	483.268	416.192	408.719	354.251	189.16	415.608	1.13562	0.00104488
YML129C	COX14	173.907	147.439	154.53	137.758	195.071	218.849	204.832	182.083	153.409	200.209	0.384127	0.0201369
YER141W	COX15	50.7705	37.5649	38.848	40.3565	52.0563	48.8578	48.2044	43.2985	41.885	48.1043	0.199732	0.083003
YJL003W	COX16	41.4535	29.4121	31.8566	29.6501	52.2874	54.6027	52.6183	46.7963	33.0931	51.5762	0.640175	0.00888572
YLL009C	COX17	197.061	161.523	170.533	136.776	186.935	197.367	199.634	166.624	166.473	187.64	0.172677	0.138207
YGR062C	COX18	27.3804	22.1177	23.862	20.4687	34.5117	41.6292	37.8461	33.2007	23.4572	36.7969	0.649554	0.0134453
YLL018C-A	COX19	53.1892	45.1064	41.7894	38.431	53.1054	50.7467	55.4722	46.2726	44.629	51.3992	0.203765	0.0977072
Q0250	COX2	0.0223977	0.0240014	0	0.0138241	0.0339811	0	0.0325642	0.18879	0.0150558	0.0638338	2.084	0.345242
YDR231C	COX20	16.1334	14.3643	15.3866	16.3337	53.2144	52.1509	53.0632	45.4199	15.5545	50.9621	1.71209	0.000462629
YHR116W	COX23	26.2518	26.1818	26.4742	23.7923	26.7849	24.0361	29.7958	26.0014	25.675	26.6546	0.0540161	0.470414
YDR119W-A	COX26	3.30762	2.06223	2.57467	3.26642	40.1459	31.3257	36.6357	31.718	2.80274	34.9563	3.64065	0.00051764
Q0275	COX3	0	0.0111202	0.0211558	0.0128099	0.0629759	0.0329597	0	0.0499825	0.0112715	0.0364795	1.69441	0.248152
YGL187C	COX4	145.967	109.618	115.654	108.471	230.546	202.563	199.315	175.252	119.927	201.919	0.751614	0.000649203
YNL052W	COX5A	134.386	110.385	109.396	112.894	153.804	143.081	143.956	128.897	116.765	142.435	0.286688	0.0118012
YIL111W	COX5B	127.72	74.4317	91.0598	80.5334	669.986	641.322	695.972	626.296	93.4362	658.394	2.8169	3.63266e-05
YHR051W	COX6	147.94	121.648	128.26	129.036	242.904	216.894	204.91	190.642	131.721	213.838	0.69903	0.0020473
YMR256C	COX7	245.524	180.659	187.991	178.874	365.593	340.618	302.773	304.253	198.262	328.309	0.727647	0.00104172
YLR395C	COX8	258.882	205.064	213.738	202.559	370.091	372.879	344.781	324.539	220.061	353.072	0.682063	0.00168714
YDL067C	COX9	391.031	331.24	335.944	325.001	704.983	700.632	689.834	625.207	345.804	680.164	0.975928	0.000253729
YKL179C	COY1	23.8452	23.8749	23.2213	22.6446	33.4425	42.4953	37.5889	35.758	23.3965	37.3212	0.673702	0.00495644
YOR303W	CPA1	95.917	115.111	94.7103	98.6539	279.438	297.071	301.797	269.334	101.098	286.91	1.50484	0.00015277
YJR109C	CPA2	18.3228	22.2973	22.6564	20.7113	45.8526	71.2899	52.2478	44.967	20.9969	53.5893	1.35177	0.00997988
YGR247W	CPD1	24.8872	23.1472	22.5726	24.081	22.5294	21.5734	20.4555	19.7318	23.672	21.0725	-0.167818	0.023275
YDR155C	CPR1	2376.89	2558.81	2566.85	2508.36	4660.34	5371.26	5034.23	4736.06	2502.73	4950.47	0.984065	0.000341585
YHR057C	CPR2	83.3397	84.1317	81.4883	77.4002	117.729	120.422	114.922	103.869	81.59	114.236	0.485547	0.000614101
YML078W	CPR3	255.53	199.891	217.186	191.539	238.118	279.15	259.515	240.588	216.036	254.343	0.235499	0.154679
YCR069W	CPR4	87.9146	75.922	75.6755	77.2717	208.314	204.053	207.437	194.143	79.1959	203.487	1.36144	4.6012e-05
YDR304C	CPR5	315.013	310.13	301.668	306.677	624.443	684.415	692.149	638.689	308.372	659.924	1.09763	0.000327638
YLR216C	CPR6	100.947	125.107	125.626	125.851	597.274	658.479	608.354	561.644	119.383	606.438	2.34477	0.000155461
YJR032W	CPR7	34.5346	34.3704	31.9072	31.5602	21.5541	24.6305	22.9003	22.4607	33.0931	22.8864	-0.53204	0.00166545
YNR028W	CPR8	46.2285	49.9705	45.4981	47.5272	30.0761	34.539	32.2848	28.7008	47.3061	31.4002	-0.591253	0.000832996
YJL172W	CPS1	32.1544	30.1744	30.5352	29.9911	33.3361	45.5448	37.3341	37.5086	30.7138	38.4309	0.323381	0.0773384
YNL130C	CPT1	84.248	91.3811	88.9972	97.6417	26.5008	43.8095	34.8866	35.6915	90.567	35.2221	-1.3625	0.000363729
YOR100C	CRC1	1.26734	1.24116	1.16352	1.36759	7.00348	8.79699	8.63946	7.37764	1.2599	7.95439	2.65844	0.000787295
YDL142C	CRD1	20.8512	19.5355	18.963	18.8077	44.7566	49.0312	48.7708	43.4305	19.5393	46.4973	1.25076	0.000425046
YDR223W	CRF1	8.03958	6.83066	6.45655	6.65635	24.6737	27.1767	25.8323	25.7786	6.99578	25.8653	1.88646	0.000161077
YHR209W	CRG1	15.5799	10.501	12.6293	12.5081	60.8275	77.3122	61.8634	65.3636	12.8046	66.3417	2.37326	0.00144218
YGR189C	CRH1	202.312	175.284	166.155	170.362	272.963	447.015	324.677	340.89	178.528	346.386	0.956229	0.0266273
YGR218W	CRM1	32.9898	33.8417	31.878	34.9203	34.2709	38.5076	36.2944	37.4405	33.4074	36.6283	0.132791	0.0279632
YLR429W	CRN1	83.6315	82.7389	84.3791	83.0755	139.29	178.476	158.185	150.93	83.4562	156.72	0.9091	0.00316108
YHR146W	CRP1	146.937	145.139	140.201	122.109	91.9916	111.343	95.9054	85.6606	138.596	96.2251	-0.526405	0.0029667
YLR213C	CRR1	5.18973	3.32859	2.80141	3.4083	10.7052	11.845	11.4296	11.4979	3.68201	11.3694	1.62659	0.00185265
YOL063C	CRT10	11.3255	10.5171	10.5213	10.5224	15.4529	16.0452	15.6493	14.7477	10.7216	15.4738	0.529308	0.00081346
YNL027W	CRZ1	16.1078	16.7817	15.3723	17.8475	19.9816	19.9887	19.7141	18.9089	16.5273	19.6483	0.249553	0.0230659
YLR241W	CSC1	21.6035	21.4452	21.1008	22.2378	43.2891	47.8076	44.4615	42.5356	21.5968	44.5234	1.04375	0.000402233
YGL238W	CSE1	30.3859	32.4612	30.1412	32.6545	17.2302	20.0958	18.7165	20.3062	31.4107	19.0872	-0.718653	5.20648e-05
YNR010W	CSE2	26.63	21.6802	19.7118	19.4328	33.6533	38.7424	35.853	34.439	21.8637	35.6719	0.706252	0.00926159
YKL049C	CSE4	47.2515	34.4918	33.2393	29.6617	28.7808	34.8714	32.8084	31.4422	36.1611	31.9757	-0.177462	0.446009
YLR087C	CSF1	2.15168	2.0603	1.92621	2.07561	1.91261	1.91796	2.06875	2.1417	2.05345	2.01025	-0.0306713	0.660003
YBR036C	CSG2	91.8028	88.2569	84.0936	86.447	178.772	177.929	179.912	170.652	87.6501	176.816	1.01242	4.74545e-05
YBR161W	CSH1	19.6973	17.3756	19.2166	20.2119	11.1052	14.298	11.8608	10.1974	19.1254	11.8653	-0.688731	0.0167076
YMR025W	CSI1	8.24748	5.34908	5.74813	5.98809	15.3457	15.914	15.156	14.6651	6.33319	15.2702	1.26971	0.00115356
YOL007C	CSI2	72.5732	62.5959	61.8492	64.4317	19.341	34.1834	28.1342	27.146	65.3625	27.2011	-1.2648	0.0056542
YNL232W	CSL4	73.5866	78.9269	71.3348	66.3478	78.5076	87.978	93.87	85.6614	72.549	86.5042	0.253815	0.0439945
YCR086W	CSM1	42.4736	34.2305	34.7921	34.2547	26.9603	33.2762	29.0405	29.5255	36.4377	29.7006	-0.29494	0.118246
YIL132C	CSM2	9.64113	7.69457	8.10057	8.71432	2.40728	3.33125	2.5415	2.04013	8.53765	2.58004	-1.72645	0.00256827
YMR048W	CSM3	20.5347	16.6573	17.9062	16.6062	14.5503	15.9058	15.6471	14.5685	17.9261	15.1679	-0.241038	0.0916447
YPL200W	CSM4	1.59678	1.71111	1.11779	1.30615	0.729696	0.641594	0.615357	0.648639	1.43296	0.658821	-1.12104	0.00821394
YDR179C	CSN9	21.1092	14.2588	14.9891	14.676	4.52334	4.96858	4.46851	6.07209	16.2583	5.00813	-1.69883	0.00855523
YLR380W	CSR1	65.2872	62.0545	57.9274	59.0297	59.2041	65.4534	59.095	55.7071	61.0747	59.8649	-0.0288645	0.611832
YPR030W	CSR2	3.46615	3.04556	3.09805	2.94699	6.99056	6.91569	6.60799	5.69351	3.13919	6.55194	1.06153	0.00072747
YIL169C	CSS1	30.9284	30.1798	22.8347	23.6083	26.7864	26.2777	29.0289	25.1234	26.8878	26.8041	-0.00449802	0.975063
YFR020W	CSS2	15.0552	14.0642	14.0759	12.4752	31.0732	32.6614	33.7041	31.6369	13.9176	32.2689	1.21323	0.000185424
YOL159C	CSS3	23.1547	21.4241	21.8588	23.8048	69.3681	79.8824	69.0633	73.1581	22.5606	72.868	1.69148	0.000373991
YBR042C	CST26	38.7267	38.6717	38.0299	36.2139	24.996	27.1932	27.6222	26.4079	37.9106	26.5548	-0.513625	0.000951149
YIL036W	CST6	15.0718	14.7079	15.2021	18.4545	40.6662	40.543	42.3347	36.7871	15.8591	40.0827	1.33767	0.00119809
YLR394W	CST9	13.1311	12.8452	12.5867	13.0073	13.745	12.7555	12.4046	11.7317	12.8926	12.6592	-0.0263542	0.59195
YDR256C	CTA1	11.4357	11.6215	10.9649	11.283	10.4477	11.8741	12.0385	11.2558	11.3263	11.404	0.00986964	0.866559
YMR094W	CTF13	6.83069	5.52438	4.88939	4.77283	2.64397	3.09681	2.92478	3.68411	5.50432	3.08742	-0.834164	0.0341123
YMR078C	CTF18	18.4374	15.2622	15.3427	16.5955	8.09838	11.2837	9.5151	10.1284	16.4094	9.75639	-0.750107	0.0156005
YPL018W	CTF19	9.90824	8.25559	8.2813	8.27231	28.8459	30.4166	30.9551	28.8509	8.67936	29.7671	1.77806	0.000140613
YLR381W	CTF3	11.6251	9.2114	9.20117	9.39705	6.17495	7.10195	7.39945	6.34439	9.85868	6.75518	-0.545399	0.0329768
YPR135W	CTF4	13.2432	11.6727	11.3332	11.9712	10.7196	12.2411	11.5715	10.7375	12.0551	11.3174	-0.0910949	0.376732
YHR191C	CTF8	36.1389	37.6536	35.9597	34.3205	48.0107	52.8433	47.8031	39.5349	36.0182	47.048	0.385408	0.0132929
YDR151C	CTH1	38.7456	38.1158	34.5	35.0736	96.4434	89.4393	96.2422	85.762	36.6088	91.9717	1.329	0.000240063
YPL181W	CTI6	35.7136	34.0071	33.2268	31.5673	50.1747	53.5033	51.5443	46.704	33.6287	50.4816	0.586064	0.000816834
YKL139W	CTK1	19.8285	19.6579	18.6117	17.4416	14.6893	15.889	14.5392	14.1021	18.8849	14.8049	-0.35116	0.00177802
YJL006C	CTK2	23.4401	20.5524	19.1339	19.6016	16.4781	17.4509	16.6319	16.2429	20.682	16.7009	-0.308446	0.0290844
YML112W	CTK3	26.568	25.9159	23.9277	23.1028	31.4155	35.0217	34.2646	31.609	24.8786	33.0777	0.410954	0.00612008
YMR180C	CTL1	19.5107	19.1953	18.338	19.1319	38.4645	56.5255	44.2427	45.2494	19.044	46.1205	1.27607	0.00569559
YHR109W	CTM1	6.72145	6.21127	5.7604	5.62661	6.7296	7.29623	7.05564	7.2198	6.07993	7.07532	0.21874	0.0633469
YCR015C	CTO1	11.4043	9.88649	9.69627	9.62091	14.2211	17.036	16.6187	15.9062	10.152	15.9455	0.651386	0.0104897
YBR291C	CTP1	22.3025	16.795	18.681	15.7172	22.2773	24.1556	24.1043	24.8291	18.3739	23.8416	0.37582	0.0700548
YPR124W	CTR1	57.5046	42.3654	40.1132	36.9036	47.7956	36.7634	40.0359	32.68	44.2217	39.3187	-0.169538	0.0901729
YHR175W	CTR2	87.1549	75.03	76.111	76.0138	79.2674	100.384	86.462	84.7364	78.5774	87.7125	0.158667	0.271586
YLR411W	CTR3	9.12529	8.18449	7.6898	7.57716	12.6717	16.166	15.1919	13.9644	8.14419	14.4985	0.832061	0.00774687
YCR054C	CTR86	13.6703	13.7437	12.5489	12.4639	9.7327	11.3121	10.9122	11.6864	13.1067	10.9108	-0.264541	0.0468033
YOL145C	CTR9	28.5927	28.1458	26.3691	26.5448	19.0535	22.3507	20.768	20.9838	27.4131	20.789	-0.399045	0.00648244
YLR286C	CTS1	636.398	634.651	540.689	609.694	205.817	342.029	318.204	339.275	605.358	301.331	-1.00644	0.0064788
YDR371W	CTS2	12.0363	12.9149	13.382	13.6842	18.3959	21.2385	19.7859	19.3371	13.0044	19.6894	0.598421	0.00135046
YGR088W	CTT1	7.43425	5.84317	6.06436	6.47997	110.358	81.0665	65.32	48.928	6.45544	76.4181	3.56533	0.0122045
YMR264W	CUE1	122.06	109.03	113.423	111.805	160.288	170.733	157.216	156.345	114.079	161.145	0.498324	0.00265794
YKL090W	CUE2	10.6307	9.93459	10.5021	10.6572	17.9248	17.3549	17.8306	17.7795	10.4311	17.7224	0.76468	1.37625e-06
YGL110C	CUE3	19.5202	19.3637	18.4756	19.0132	27.5888	27.1543	28.0847	25.7265	19.0932	27.1386	0.507288	0.000886013
YML101C	CUE4	40.6157	36.2164	37.8144	41.1131	76.1055	80.659	78.2066	73.5742	38.9399	77.1363	0.986161	0.000721153
YOR042W	CUE5	59.6243	56.8005	58.3208	57.2353	121.239	127.244	123.716	109.577	57.9952	120.444	1.05436	0.000499471
YGR003W	CUL3	13.3914	12.2294	11.5141	11.2779	12.0862	13.4482	12.5021	13.7037	12.1032	12.9351	0.0958971	0.36388
YHR053C	CUP1-1	525.074	444.033	384.554	440.483	878.168	1252.6	1073.12	1487.38	448.536	1172.82	1.38668	0.0152619
YHR055C	CUP1-2	525.074	444.033	384.554	440.483	878.168	1252.6	1073.12	1487.38	448.536	1172.82	1.38668	0.0152619
YGL166W	CUP2	20.6654	17.6238	15.7439	15.1765	37.9299	44.2985	40.2009	35.8073	17.3024	39.5592	1.19304	0.0017454
YPL177C	CUP9	54.6354	43.0096	46.6384	44.7583	70.4831	71.7297	70.3628	58.9593	47.2604	67.8837	0.522433	0.00903909
YPR158W	CUR1	16.6243	16.9305	15.0137	16.4475	62.2853	66.8433	55.6354	53.3547	16.254	59.5297	1.87281	0.000618997
YMR240C	CUS1	17.8128	17.196	16.6343	15.3806	32.1679	35.9169	36.9847	34.408	16.7559	34.8694	1.05729	0.000803518
YNL286W	CUS2	32.4501	28.3534	29.5127	26.4683	59.4306	63.245	58.1281	57.6676	29.1961	59.6178	1.02997	0.000397148
YNL155W	CUZ1	50.7885	71.2846	71.032	68.3566	66.1463	90.8477	77.3167	75.5581	65.3654	77.4672	0.245058	0.032827
YDR163W	CWC15	36.8758	36.7581	36.8345	35.0334	76.0083	79.6946	75.1381	66.2006	36.3755	74.2604	1.02963	0.000591803
YDL209C	CWC2	21.5564	20.1844	18.8132	17.6502	11.5508	12.4625	10.5762	10.0912	19.5511	11.1702	-0.807594	0.000649263
YDR482C	CWC21	48.4782	43.3729	40.7914	40.2245	81.3211	88.1726	87.6383	82.4406	43.2167	84.8932	0.974058	0.000884012
YGR278W	CWC22	10.9319	10.1271	9.49716	9.95626	11.0082	12.6699	11.4857	11.2799	10.1281	11.6109	0.197119	0.0682629
YGL128C	CWC23	12.8111	10.6356	11.2877	11.0034	24.9773	26.363	25.463	21.5143	11.4345	24.5794	1.10406	0.00140465
YLR323C	CWC24	25.7363	25.0751	24.2051	23.5969	24.8328	26.7495	25.7005	24.2034	24.6533	25.3715	0.041428	0.309723
YNL245C	CWC25	51.8898	43.0827	45.4924	43.3165	73.2802	87.7413	88.2394	82.7315	45.9453	82.9981	0.853159	0.00611245
YPL064C	CWC27	38.5185	36.8007	35.1556	32.103	53.9268	58.6924	58.0578	51.7982	35.6444	55.6188	0.641895	0.00124101
YGL027C	CWH41	30.909	29.0704	28.6306	29.8335	46.9468	51.2693	52.7733	52.9004	29.6109	50.9725	0.783591	0.00132601
YCR017C	CWH43	43.1985	43.9461	41.68	44.5838	57.888	67.5849	66.6582	64.516	43.3521	64.1618	0.565612	0.00285988
YKL096W	CWP1	223.252	197.365	225.1	230.798	51.7853	121.235	83.7642	78.557	219.129	83.8354	-1.38615	0.00726091
YKL096W-A	CWP2	11034.9	7483.1	7640.02	7223.74	4717.67	5040.53	4469	4244.52	8345.44	4617.93	-0.853742	0.0238591
YML054C	CYB2	7.25617	5.43388	5.54853	5.27351	35.3278	28.7266	29.5747	25.1912	5.87802	29.7051	2.33731	0.000751299
YNL111C	CYB5	149.475	130.895	126.639	122.761	51.0013	70.2569	60.0175	66.5732	132.442	61.9622	-1.09591	0.0051793
YJR048W	CYC1	134.971	104.288	108.871	97.4847	53.9094	59.8404	53.5266	53.3844	111.404	55.1652	-1.01397	0.00745358
YOR037W	CYC2	20.4215	16.8312	17.6781	16.6437	37.3239	48.5167	43.1741	39.5273	17.8936	42.1355	1.23559	0.00421124
YAL039C	CYC3	49.5199	49.8853	46.0244	43.7073	34.7627	39.8813	43.3765	38.0867	47.2842	39.0268	-0.276894	0.0522161
YEL039C	CYC7	7.06763	5.98567	7.55481	6.68408	136.846	115.318	106.9	76.3882	6.82305	108.863	3.99595	0.00384652
YBR112C	CYC8	24.4963	23.807	21.9595	22.9799	11.009	14.3095	12.712	11.2772	23.3107	12.3269	-0.919178	0.00161749
YDL117W	CYK3	19.4132	21.5223	20.3702	21.578	14.5966	17.6305	16.3343	15.5035	20.7209	16.0162	-0.371554	0.00253958
YDR430C	CYM1	16.673	18.0425	17.8049	16.8293	13.1787	13.5335	13.1195	11.6458	17.3374	12.8694	-0.429948	0.00107797
YJL005W	CYR1	5.03749	4.94721	4.5517	5.33164	8.55131	8.5512	8.28531	7.96125	4.96701	8.33727	0.747197	0.000892769
YAL012W	CYS3	191.806	270.007	274	260.422	115.688	165.551	152.793	142.38	249.059	144.103	-0.789386	0.00200064
YGR155W	CYS4	446.657	546.024	528.248	502.919	176.435	224.139	244.733	236.681	505.962	220.497	-1.19827	0.000192333
YOR065W	CYT1	71.0136	49.1261	53.7606	52.7245	123.159	104.983	106.101	90.3132	56.6562	106.139	0.90565	0.00118523
YKL087C	CYT2	51.3918	48.9844	48.4607	45.8226	34.8977	40.3431	36.5096	33.5124	48.6649	36.3157	-0.422287	0.00459988
YDR016C	DAD1	97.2618	75.212	82.5761	75.2458	62.8804	73.7523	67.8894	61.0213	82.5739	66.3859	-0.314811	0.0974048
YKR083C	DAD2	37.6292	31.9145	31.9246	31.2161	19.1124	21.5959	19.9067	20.4684	33.1711	20.2708	-0.71052	0.00659677
YBR233W-A	DAD3	83.724	70.3245	69.662	65.0581	22.1866	28.5697	26.6821	26.8494	72.1921	26.072	-1.46934	0.0030861
YDR320C-A	DAD4	156.755	129.766	131.975	122.825	138.092	182.356	151.939	149.178	135.33	155.391	0.199421	0.266003
YML070W	DAK1	66.7711	59.2341	59.3509	59.3727	584.714	465.382	510.895	457.246	61.1822	504.559	3.04384	0.000519711
YFL053W	DAK2	1.25648	1.83213	1.66044	1.68398	19.6213	9.45677	11.5024	8.88337	1.60826	12.366	2.9428	0.0256535
YIR027C	DAL1	4.64441	2.3947	2.31954	2.33361	20.4487	15.2425	16.6099	15.1195	2.92306	16.8551	2.52764	0.00029444
YIR029W	DAL2	8.09203	5.98886	5.93245	6.20993	15.1195	14.6867	14.5122	12.8448	6.55582	14.2908	1.12424	0.000691733
YIR032C	DAL3	5.69105	4.33109	5.2407	5.24597	17.2912	22.8897	20.178	18.1431	5.1272	19.6255	1.93649	0.00243347
YIR028W	DAL4	3.92291	3.06584	3.0946	2.67831	8.11256	7.30131	7.6653	7.08062	3.19041	7.53995	1.24081	1.74618e-05
YJR152W	DAL5	7.78957	6.28283	6.55606	6.28739	10.167	11.047	10.3703	9.94055	6.72896	10.3812	0.625519	0.00501593
YIR031C	DAL7	10.0089	8.32533	8.47202	9.10822	16.3688	18.567	17.4857	16.97	8.97862	17.3479	0.950194	0.00205861
YKR034W	DAL80	0.777099	0.179373	0.347992	0.303581	19.4281	11.437	11.723	11.7709	0.402011	13.5898	5.07914	0.00543576
YIR023W	DAL81	13.7003	13.4783	12.1512	12.617	13.1011	15.0763	14.3002	13.1849	12.9867	13.9156	0.0996708	0.222634
YNL314W	DAL82	19.2151	16.7228	17.0963	17.6335	37.718	35.9331	36.1293	31.5394	17.6669	35.3299	0.999841	0.000788631
YGR113W	DAM1	33.9546	28.8422	28.3701	28.6877	31.8719	36.0963	34.2984	30.9887	29.9637	33.3138	0.152908	0.207557
YJR150C	DAN1	0.399048	0.218783	0.29325	0.229115	4.82933	3.40442	3.89936	3.37476	0.285049	3.87697	3.76565	0.00123158
YJR151C	DAN4	3.54795	3.14714	2.9001	3.17216	15.9822	18.272	15.5859	14.8356	3.19184	16.1689	2.34076	0.000417701
YPL170W	DAP1	73.5789	63.7327	66.0034	61.662	111.963	136.792	115.428	101.857	66.2442	116.51	0.814587	0.00806374
YHR028C	DAP2	36.4038	35.6388	34.6057	35.9309	67.3259	70.9461	70.3053	65.5384	35.6448	68.5289	0.943021	0.000223848
YJL149W	DAS1	10.7635	10.4845	10.0422	11.1092	15.3756	16.4484	14.7692	15.459	10.5998	15.513	0.549439	0.000844186
YDR020C	DAS2	25.4913	27.0677	25.7352	22.0994	8.71385	10.3438	9.7541	9.88838	25.0984	9.67503	-1.37526	0.000756545
YML113W	DAT1	42.4324	46.9371	39.667	37.8036	14.9278	18.9417	16.9618	16.4257	41.71	16.8143	-1.31071	0.000658532
YGR092W	DBF2	26.7525	29.8323	29.021	30.5653	39.3273	52.5573	47.084	43.9097	29.0428	45.7196	0.654633	0.00577649
YPR111W	DBF20	13.0419	10.6888	11.301	11.045	16.1697	17.12	15.838	14.2632	11.5192	15.8477	0.460238	0.0111843
YDR052C	DBF4	25.4838	25.312	23.302	23.1902	17.219	20.8188	19.294	18.0804	24.322	18.853	-0.367464	0.010688
YPL119C	DBP1	4.66409	4.78655	4.85927	4.99476	10.4874	10.1463	10.4681	9.16578	4.82617	10.0669	1.06067	0.000755867
YDL031W	DBP10	46.8032	52.7301	45.2853	42.1901	9.73054	12.9408	13.3641	13.9246	46.7522	12.49	-1.90426	0.000922959
YNL112W	DBP2	479.17	493.869	400.897	339.741	8.8737	21.5802	31.4424	37.9374	428.419	24.9584	-4.10142	0.00231616
YGL078C	DBP3	141.969	152.468	135.079	125.416	14.9215	23.7968	24.3733	27.2834	138.733	22.5938	-2.61832	0.000527859
YOR046C	DBP5	105.516	112.88	103.474	108.248	65.1769	78.9852	71.9242	72.4104	107.529	72.1242	-0.576178	0.000318422
YNR038W	DBP6	34.6258	37.344	33.0619	31.0877	15.0204	18.6212	18.1486	18.6265	34.0299	17.6042	-0.950883	0.00222687
YKR024C	DBP7	35.8241	39.7489	33.2475	27.5623	6.45785	8.89848	8.72893	9.35468	34.0957	8.35998	-2.02802	0.00286885
YHR169W	DBP8	57.6383	65.208	56.4914	48.7605	8.13595	11.6329	10.5228	10.5214	57.0245	10.2033	-2.48255	0.000728627
YLR276C	DBP9	76.2867	84.4184	76.4518	72.2286	16.7685	21.1038	20.6252	21.8229	77.3464	20.0801	-1.94557	0.000242376
YKL149C	DBR1	21.0969	18.644	17.7211	16.7299	24.4818	27.3013	26.9165	26.3684	18.548	26.267	0.50199	0.0131637
YCL016C	DCC1	17.4472	15.9096	15.8692	15.4518	27.2508	28.0367	28.3894	25.1384	16.1695	27.2038	0.750539	0.000678599
YHR144C	DCD1	32.749	29.2938	29.2332	28.8292	15.4456	19.7853	18.5116	18.8401	30.0263	18.1456	-0.726603	0.00735913
YIR030C	DCG1	9.19747	5.83191	6.60751	6.4185	14.6904	14.6431	13.7083	13.5517	7.01385	14.1484	1.01236	0.00182843
YOR180C	DCI1	10.5506	9.13309	9.03391	9.42806	4.76308	6.98	5.53723	5.50319	9.53641	5.69588	-0.74353	0.014456
YLR422W	DCK1	5.33365	5.35101	4.97445	5.31924	6.06399	6.2881	6.1913	6.15582	5.24459	6.1748	0.235564	0.00298614
YLR128W	DCN1	14.6837	13.1552	13.9945	13.4888	31.5982	36.4205	32.8002	31.1641	13.8306	32.9958	1.25442	0.000881133
YOL149W	DCP1	73.3062	66.6338	66.0626	62.2828	44.9158	54.1913	49.9341	45.8065	67.0713	48.7119	-0.461422	0.0131301
YNL118C	DCP2	33.1196	32.8158	31.4759	31.5254	46.3421	46.8078	47.3394	44.659	32.2342	46.2871	0.522018	0.000200609
YLR361C	DCR2	12.6252	12.7615	12.097	12.172	21.4541	22.3693	21.8148	20.6388	12.4139	21.5693	0.797017	7.96309e-05
YLR270W	DCS1	40.349	31.4171	35.197	37.1826	252.997	231.024	223.313	188.971	36.0364	224.076	2.63646	0.00072977
YOR173W	DCS2	8.16327	4.87093	6.05963	5.27704	172.547	143.635	136.31	103.25	6.09272	138.935	4.51119	0.00232971
YFR012W	DCV1	3.62608	1.94286	1.819	1.93848	6.41107	5.96257	5.68711	5.32897	2.33161	5.84743	1.32648	0.00106691
YKL046C	DCW1	73.9279	72.8843	69.8544	72.4394	66.9373	73.2884	69.0718	63.3972	72.2765	68.1737	-0.0843119	0.173891
YPL194W	DDC1	6.59041	6.20445	5.75629	6.10554	5.86272	6.96826	6.04607	5.76297	6.16417	6.16	-0.000975713	0.990743
YER143W	DDI1	27.1251	33.1023	34.6649	34.168	32.3458	39.2873	36.9658	36.2109	32.2651	36.2024	0.166114	0.0322694
YFL061W	DDI2	3.72899	2.65251	3.18016	2.86583	5.74155	3.52036	4.70555	4.08069	3.10687	4.51204	0.538316	0.0102797
YNL335W	DDI3	5.65363	4.42084	3.94779	4.23644	6.17216	8.04654	7.13423	8.16138	4.56468	7.37858	0.692831	0.0365672
YOR163W	DDP1	74.3775	68.3479	70.9996	70.0316	173.555	190.795	185.509	173.265	70.9391	180.781	1.34959	0.000246764
YOL052C-A	DDR2	37.2333	13.9575	20.7145	11.5325	2073.55	1691.59	1409.66	1026.59	20.8594	1550.35	6.21575	0.00584196
YMR173W	DDR48	113.434	88.8891	93.1428	96.1454	503.897	560.36	463.81	412.681	97.9028	485.187	2.30912	0.0012274
YOR204W	DED1	62.4607	73.0493	61.0529	56.1297	62.1642	73.5832	77.9667	71.6514	63.1731	71.3414	0.175428	0.177859
YHR019C	DED81	270.854	310.656	287.656	304.554	75.0679	111.671	101.321	103.159	293.43	97.8047	-1.58504	1.06035e-05
YKL054C	DEF1	63.0895	77.9035	68.8146	74.5314	34.3626	42.9247	37.9301	34.7701	71.0847	37.4969	-0.92277	0.000821763
YFL001W	DEG1	28.6882	30.2598	27.6984	25.6098	17.2567	22.9826	17.6078	19.5954	28.0641	19.3606	-0.535598	0.00602354
YAL013W	DEP1	34.0621	32.1084	29.4195	28.6138	41.6808	41.4025	40.8649	36.1118	31.051	40.015	0.365904	0.00231934
YBR201W	DER1	30.6863	25.4127	24.5889	23.8386	83.0305	115.011	89.2106	97.8262	26.1316	96.2696	1.88128	0.00296426
YDR051C	DET1	46.0389	41.4235	39.4367	40.2642	72.4254	71.0423	66.5548	62.3524	41.7908	68.0937	0.704336	0.000459587
YIL049W	DFG10	16.8405	17.963	16.2496	19.6372	20.834	29.7764	27.4059	32.0818	17.6726	27.5245	0.639205	0.0153936
YOR030W	DFG16	10.0751	10.7003	9.51152	10.3888	9.53087	9.69112	9.02154	9.44395	10.1689	9.42187	-0.110083	0.0113608
YMR238W	DFG5	52.3554	43.2151	43.0015	42.126	69.1163	113.938	95.4483	99.52	45.1745	94.5057	1.06489	0.0234089
YDR411C	DFM1	53.8804	48.2902	47.5461	51.1116	140.864	181.568	159.532	155.302	50.2071	159.316	1.66593	0.00146167
YOR236W	DFR1	73.6172	62.4031	60.1215	58.6318	77.2573	119.198	99.6234	101.525	63.6934	99.4009	0.642115	0.0511458
YOR245C	DGA1	21.2278	18.3476	17.9003	19.7965	49.2104	45.4101	45.4501	44.2814	19.318	46.088	1.25444	5.53356e-05
YOR311C	DGK1	57.2772	55.3349	51.2428	55.6126	88.0452	107.341	102.9	101.521	54.8669	99.9518	0.865297	0.00283458
YNL130C-A	DGR1	4.91736	7.06333	6.29225	6.32843	0.952403	1.32922	1.67326	1.5118	6.15034	1.36667	-2.17	0.000962266
YKL121W	DGR2	7.37328	6.16883	6.10294	6.90127	17.2298	17.8838	16.9582	14.9665	6.63658	16.7596	1.33647	0.00100278
YDL160C	DHH1	20.4479	22.5229	20.9994	22.3615	30.1581	32.2048	28.6473	27.8509	21.5829	29.7153	0.461314	0.0039395
YKL078W	DHR2	25.164	29.7541	24.7678	20.9724	2.11769	1.79039	1.87328	1.97382	25.1646	1.9388	-3.69816	0.00106568
YMR316W	DIA1	15.271	11.99	10.2197	9.81673	42.0702	66.1393	53.0878	60.2054	11.8244	55.3757	2.22749	0.0055422
YOR080W	DIA2	10.9838	9.36691	9.29842	9.49905	10.4915	13.1794	11.4911	11.6767	9.78705	11.7097	0.258756	0.12001
YDL024C	DIA3	2.0111	0.994664	1.15641	1.24482	34.6062	32.6387	32.0886	28.5355	1.35175	31.9672	4.5637	0.000119164
YHR011W	DIA4	11.0736	8.10051	8.34449	7.29987	8.03905	10.205	9.49176	9.0879	8.70462	9.20593	0.0807822	0.703149
YPR082C	DIB1	56.1086	51.8732	53.7579	49.0891	49.3605	61.7978	52.4822	51.3273	52.7072	53.742	0.0280486	0.786357
YLR348C	DIC1	122.389	204.373	204.097	193.006	57.6059	70.527	61.2893	58.7049	180.966	62.0318	-1.54464	0.00724634
YKR035W-A	DID2	0	0	0	0	0	0	0	0	0	0	0	nan
YKL002W	DID4	100.144	88.7068	91.6177	89.4082	203.07	213.396	208.496	192.5	92.4692	204.365	1.14411	0.000242184
YGR227W	DIE2	20.2061	22.8066	21.0835	23.0561	22.1658	24.968	24.7265	24.7653	21.7881	24.1564	0.148867	0.012156
YLR437C	DIF1	56.1177	51.1531	49.2042	48.1751	75.7078	74.3282	78.137	68.4711	51.1625	74.161	0.535574	0.00168666
YPL049C	DIG1	74.6583	79.0169	74.1332	75.3145	79.9407	83.7716	86.7525	81.676	75.7807	83.0352	0.131892	0.0282372
YDR480W	DIG2	20.829	17.3442	18.0675	17.8062	16.6716	18.734	17.1141	16.673	18.5117	17.2982	-0.0978195	0.36415
YPL266W	DIM1	103.968	116.409	108.139	105.716	11.85	16.0028	15.1789	15.7897	108.558	14.7053	-2.88405	3.13922e-05
YDR263C	DIN7	5.82688	4.15603	4.27267	4.50134	2.34793	3.27358	2.81481	3.12343	4.68923	2.88994	-0.698313	0.0519142
YLR129W	DIP2	40.9296	45.1037	37.7636	34.3383	8.62555	12.824	13.1215	15.019	39.5338	12.3975	-1.67304	0.0033461
YPL265W	DIP5	22.8169	55.1811	52.6631	66.5881	148.821	196.454	183.124	161.02	49.3123	172.355	1.80536	0.00117731
YOL021C	DIS3	36.2734	39.4597	34.9729	33.3359	22.7641	26.9183	26.727	26.2667	36.0105	25.669	-0.488388	0.0072562
YDR403W	DIT1	3.00137	2.27376	2.35535	2.2512	11.6102	10.6693	10.7648	9.88489	2.47042	10.7323	2.11913	3.87633e-05
YDR402C	DIT2	1.16233	1.08767	1.21807	1.26297	3.71698	3.7785	4.09623	3.52252	1.18276	3.77856	1.67568	0.000275969
YIR004W	DJP1	48.1387	47.8642	47.2077	45.6934	48.0719	54.3882	50.1465	47.4779	47.226	50.0211	0.0829562	0.137588
YDL174C	DLD1	49.667	32.7961	32.3805	33.2046	101.429	104.698	115.013	104.114	37.0121	106.314	1.52226	0.00170106
YDL178W	DLD2	60.9449	41.2942	50.2176	39.5681	50.996	63.241	57.9855	61.9133	48.0062	58.5339	0.286053	0.261059
YEL071W	DLD3	124.018	220.854	221.357	219.873	1043.73	1202.1	1231.51	1148.37	196.525	1156.43	2.55689	2.49714e-05
YJL065C	DLS1	51.5706	47.6652	43.8628	43.7582	70.7898	76.7634	79.3193	69.2724	46.7142	74.0362	0.66437	0.00400436
YMR126C	DLT1	16.1789	13.3009	14.038	13.6929	13.0679	13.2849	12.6392	12.6347	14.3027	12.9067	-0.148168	0.118297
YHR115C	DMA1	35.3782	37.9671	36.003	37.7283	52.2671	50.1243	55.6257	50.3049	36.7692	52.0805	0.502247	0.0033645
YNL116W	DMA2	15.7759	12.8105	12.7377	12.2029	42.9399	29.9619	35.4969	34.6094	13.3818	35.752	1.41776	0.00164426
YER179W	DMC1	6.48909	5.74057	5.64457	5.62038	14.6867	17.2623	17.1516	16.2006	5.87365	16.3253	1.47478	0.000908685
YMR211W	DML1	20.4591	20.2497	18.2098	16.9622	16.5427	19.2866	19.0513	19.5347	18.9702	18.6038	-0.0281356	0.808649
YHR164C	DNA2	4.3124	4.16599	3.94549	3.69991	5.34652	5.97419	5.89434	5.53239	4.03095	5.68686	0.496513	0.00422261
YER166W	DNF1	15.9801	14.819	13.7334	14.686	14.29	15.823	15.6908	15.6377	14.8046	15.3604	0.0531655	0.529277
YDR093W	DNF2	12.485	12.6339	11.41	11.9688	7.23061	8.8521	8.42499	8.40689	12.1244	8.22865	-0.559189	0.00398177
YMR162C	DNF3	6.75952	6.44631	6.09058	6.70188	8.15176	8.11914	8.3538	7.76759	6.49957	8.09807	0.317234	0.00809804
YOR005C	DNL4	6.22128	5.90196	5.52953	5.52503	14.1351	15.0725	14.2776	14.2498	5.79445	14.4337	1.3167	6.1746e-05
YLL001W	DNM1	22.2914	19.6763	20.4612	20.4032	25.6296	28.3933	25.853	25.5169	20.708	26.3482	0.347514	0.0151652
YKL213C	DOA1	26.205	27.7381	27.1248	27.2341	46.9369	51.6396	49.504	49.3362	27.0755	49.3542	0.866184	5.456e-05
YDR069C	DOA4	6.81657	6.02574	5.79801	6.36664	13.0216	14.7862	12.897	12.6723	6.25174	13.3443	1.09389	0.00124363
YGL240W	DOC1	7.35639	6.76215	6.26036	6.09561	14.1815	12.5579	13.6883	10.8357	6.61863	12.8158	0.953325	0.0018531
YHR044C	DOG1	15.0548	11.9101	12.8225	11.8535	187.909	191.967	187.431	182.706	12.9102	187.503	3.86033	3.19705e-06
YHR043C	DOG2	80.3179	74.4626	84.1847	72.0662	170.298	266.105	211.877	213.79	77.7579	215.518	1.47074	0.00722588
YNL001W	DOM34	44.4695	40.8697	39.8577	37.2873	27.8443	30.8976	31.4846	31.6261	40.621	30.4631	-0.415162	0.0223609
YDR273W	DON1	6.54865	5.97851	6.3788	5.94778	5.83905	6.20673	5.37869	5.5504	6.21343	5.74372	-0.113406	0.172298
YDR141C	DOP1	8.15914	7.92541	7.2506	7.56798	8.24025	9.345	9.12581	9.84676	7.72578	9.13945	0.242427	0.0595454
YDR068W	DOS2	55.7927	50.2884	55.9836	49.7415	79.8989	90.3122	85.9007	85.6296	52.9515	85.4353	0.69016	0.00260053
YDR440W	DOT1	20.2864	19.5793	18.9311	18.2032	7.81729	9.31231	8.79733	8.22494	19.25	8.53797	-1.17289	0.000362025
YIL010W	DOT5	75.1652	64.2211	67.1518	62.7607	93.2254	111.402	104.95	97.2872	67.3247	101.716	0.595341	0.0108814
YER088C	DOT6	70.8812	64.0028	65.7557	68.5929	62.1032	61.9908	66.3114	63.149	67.3081	63.3886	-0.0865578	0.149458
YJL090C	DPB11	10.2855	10.6203	9.40829	9.80587	7.36679	8.03333	7.77957	7.67709	10.03	7.7142	-0.378733	0.00372087
YPR175W	DPB2	16.6948	15.1716	14.6657	13.9862	7.32641	12.7794	12.5954	13.5187	15.1296	11.555	-0.388857	0.168249
YBR278W	DPB3	34.6921	25.3415	27.948	25.2038	60.9004	53.38	53.5919	50.5892	28.2964	54.6154	0.948691	2.58657e-05
YDR121W	DPB4	54.8666	54.0303	52.1632	48.1068	40.7918	46.0064	44.2028	41.6257	52.2917	43.1567	-0.276999	0.0123066
YIL103W	DPH1	46.6185	45.5585	44.2418	40.2337	22.6939	27.4115	25.2062	27.1779	44.1631	25.6224	-0.785438	0.00362807
YKL191W	DPH2	63.1212	69.3944	62.2521	57.6768	20.0947	24.092	22.9341	21.8656	63.1111	22.2466	-1.50431	0.000291277
YLR172C	DPH5	143.088	159.208	145.94	152.1	43.4569	54.9983	49.6416	49.9888	150.084	49.5214	-1.59965	1.06754e-05
YLR143W	DPH6	18.0854	19.4835	18.5215	17.9818	13.6025	16.5064	15.9066	16.0665	18.518	15.5205	-0.254757	0.011645
YDR294C	DPL1	48.4285	45.4201	43.0488	43.4936	81.1813	85.1903	89.7518	82.63	45.0977	84.6883	0.909108	0.000808935
YPR183W	DPM1	191.599	191.842	181.803	185.604	275.943	344.12	316.825	304.703	187.712	310.398	0.725597	0.00344134
YDR284C	DPP1	81.2598	61.0649	65.5689	64.9423	140.579	125.254	129.221	123.764	68.209	129.704	0.927195	2.64236e-05
YLL018C	DPS1	195.752	198.392	184.678	187.878	150.501	180.096	175.505	163.404	191.675	167.376	-0.195565	0.0503755
YKR071C	DRE2	80.5991	93.6127	85.8386	81.9263	82.9113	99.0529	100.761	95.2571	85.4942	94.4956	0.144421	0.0597075
YGR093W	DRN1	30.5609	29.1198	28.5426	26.7042	22.416	26.9184	26.26	25.789	28.7319	25.3458	-0.180903	0.127274
YLL008W	DRS1	84.1954	96.9216	81.6087	74.7169	7.27074	13.3338	13.2236	15.4135	84.3607	12.3104	-2.77669	0.00084481
YAL026C	DRS2	12.9412	12.8611	11.9236	12.4254	12.0626	13.8654	13.559	14.0709	12.5378	13.3895	0.0948123	0.248303
YOL073C	DSC2	28.6474	27.1323	26.3483	28.0314	64.0229	64.8335	65.336	55.1807	27.5399	62.3433	1.17871	0.000962758
YOR223W	DSC3	16.6699	15.1896	15.3192	15.9633	44.2343	44.1773	42.6105	38.5236	15.7855	42.3864	1.425	0.000316462
YGL196W	DSD1	31.4571	23.2445	24.5626	23.0999	39.2239	41.9972	45.3422	43.9292	25.591	42.6231	0.735998	0.0121438
YER124C	DSE1	130.229	108.484	100.581	105.408	29.6017	50.9455	46.695	56.453	111.175	45.9238	-1.27552	0.0119921
YHR143W	DSE2	350.172	342.019	289.59	321.9	87.9579	139.217	133.769	136.873	325.92	124.454	-1.3889	0.00291879
YOR264W	DSE3	48.3456	48.0359	47.1641	47.8952	33.9937	47.4821	45.4594	44.1355	47.8602	42.7677	-0.162306	0.20511
YNR067C	DSE4	30.9742	40.3785	34.6043	40.2906	21.7055	33.2258	31.2108	32.9177	36.5619	29.7649	-0.296727	0.0116723
YEL070W	DSF1	0.633711	0.423801	0.636127	0.325009	2.44713	1.58791	2.17904	2.23301	0.504662	2.11177	2.06507	0.00236906
YBR007C	DSF2	17.1372	13.4889	12.7363	12.3619	18.7993	22.2094	20.1563	19.2457	13.9311	20.1027	0.529081	0.0284345
YMR276W	DSK2	142.316	172.343	167.124	169.003	158.555	186.486	182.269	165.946	162.696	173.314	0.091205	0.103166
YNL258C	DSL1	19.5071	18.3563	18.2356	17.7847	31.7323	32.9774	33.4956	34.193	18.4709	33.0996	0.841557	0.000477655
YIR010W	DSN1	18.9165	15.6873	16.0687	15.2943	10.2659	10.6286	9.60996	7.60385	16.4917	9.52708	-0.791634	0.00293802
YMR287C	DSS1	8.8441	8.29704	7.40374	7.51985	8.21671	9.09261	8.95086	8.58063	8.01618	8.7102	0.119791	0.234056
YPR017C	DSS4	41.7935	37.859	35.5776	34.9207	29.0337	35.0323	36.9423	34.5778	37.5377	33.8965	-0.147203	0.332568
YGL043W	DST1	56.8215	57.4098	56.1504	53.5787	118.273	137.129	129.713	120.297	55.9901	126.353	1.17422	0.000395761
YDL219W	DTD1	66.6627	64.6121	66.3499	67.1408	41.6113	50.7249	48.5488	53.5306	66.1914	48.6039	-0.445571	0.00708694
YBR180W	DTR1	2.08003	1.79611	1.77004	1.63916	2.65563	2.96409	2.82166	2.70592	1.82133	2.78682	0.613626	0.00533619
YOL087C	DUF1	11.9447	12.6152	13.2044	13.5106	21.9552	24.5248	23.0763	21.1271	12.8187	22.6709	0.822586	0.00151882
YFR044C	DUG1	103.113	107.293	104.149	103.468	155.469	213.454	179.661	170.341	104.506	179.731	0.782259	0.00702205
YBR281C	DUG2	11.9883	14.1241	14.0124	13.9159	8.49514	10.5296	10.2335	9.86779	13.5102	9.78151	-0.465918	7.65804e-05
YNL191W	DUG3	23.1343	28.4902	29.483	27.5394	20.3362	22.815	24.9849	21.263	27.1617	22.3498	-0.281315	0.00815034
YDL101C	DUN1	17.7205	15.3877	15.4646	16.2872	4.59398	6.56859	5.38578	5.3627	16.215	5.47776	-1.56567	0.00129293
YGL061C	DUO1	30.71	24.1992	24.9479	25.104	22.3796	33.31	28.3245	27.5903	26.2403	27.9011	0.0885392	0.679161
YBR208C	DUR1,2	4.42036	4.72935	4.38695	4.72791	6.92823	9.59575	8.58067	8.78382	4.56614	8.47212	0.891747	0.0043297
YHL016C	DUR3	3.42153	2.94166	2.6705	3.11913	7.27074	9.4237	8.30488	9.35193	3.03821	8.58781	1.49907	0.00259728
YML080W	DUS1	39.6224	40.3417	35.7553	32.9904	14.1024	16.3714	15.8224	16.5665	37.1775	15.7157	-1.24222	0.00186328
YLR401C	DUS3	57.7703	59.3263	53.0573	48.6984	18.5919	24.7836	26.3389	27.0541	54.7131	24.1921	-1.17735	0.0044083
YLR405W	DUS4	36.8904	35.4476	34.399	30.1515	11.8351	14.6374	14.7807	13.3755	34.2221	13.6572	-1.32527	0.00125716
YBR252W	DUT1	156.922	138.008	135.507	127.941	90.1638	110.507	104.471	103.103	139.595	102.061	-0.451808	0.0315609
YDR370C	DXO1	25.6514	25.2121	26.0483	25.6098	16.9982	19.5613	18.5722	18.4815	25.6304	18.4033	-0.477892	0.00134656
YKR054C	DYN1	2.7772	2.29809	2.06099	1.9729	1.73363	1.85938	1.82147	1.88532	2.2773	1.82495	-0.319464	0.119993
YDR424C	DYN2	129.876	117.817	115.754	107.618	156.687	186.73	171.658	156.839	117.766	167.978	0.51235	0.0106998
YMR299C	DYN3	35.6451	28.2814	29.1702	27.216	21.6614	27.9883	23.1331	23.8372	30.0782	24.155	-0.316395	0.136628
YHR068W	DYS1	192.04	205.498	196.412	198.578	281.121	275.288	317.015	311.695	198.132	296.28	0.580498	0.00346554
YDR359C	EAF1	10.5762	10.5251	9.89077	10.3836	20.9018	21.2137	20.8353	18.6698	10.3439	20.4051	0.980151	0.000473666
YPR023C	EAF3	40.7923	41.4213	41.0311	41.7517	80.1405	80.0933	76.2593	70.422	41.2491	76.7288	0.895405	0.000707381
YEL018W	EAF5	31.3325	28.9147	27.3843	24.6782	24.0653	27.3172	26.3971	22.2596	28.0774	25.0098	-0.166917	0.121298
YJR082C	EAF6	81.3632	69.1406	66.9015	65.2929	193.789	179.358	175.764	172.68	70.6745	180.398	1.35192	2.04616e-06
YNL136W	EAF7	29.4847	31.3036	29.5377	28.7462	57.7069	63.2954	57.5879	51.1475	29.768	57.4344	0.948151	0.000789753
YKL204W	EAP1	27.3489	27.0963	25.8686	25.7477	49.1821	48.3705	48.6646	43.7918	26.5154	47.5022	0.841167	0.000258482
YMR171C	EAR1	40.9548	34.9616	31.1906	33.3833	39.5328	35.6885	40.6481	38.1267	35.1226	38.499	0.132423	0.253554
YKL172W	EBP2	156.785	176.609	157.634	151.167	33.106	46.8226	45.9225	46.5849	160.549	43.109	-1.89695	0.000249659
YDR206W	EBS1	27.4285	27.9402	25.8023	26.9363	19.9561	21.5844	22.0926	22.7122	27.0268	21.5863	-0.324274	0.00871531
YLR284C	ECI1	14.6793	12.1011	13.4547	12.9467	15.8971	19.2426	17.5735	16.3365	13.2955	17.2624	0.376703	0.0478595
YGR146C	ECL1	42.5368	56.3157	66.0644	56.0316	66.4945	95.7816	83.8164	87.5167	55.2371	83.4023	0.594449	0.00929442
YAL059W	ECM1	103.21	115.988	105.238	88.1535	8.09049	11.0987	9.66967	9.63627	103.147	9.62378	-3.42196	0.000439562
YEL030W	ECM10	5.65407	4.64883	4.3591	4.22564	12.0147	11.864	11.8147	10.4921	4.72191	11.5464	1.29	0.0001854
YDR446W	ECM11	0.457341	0.313657	0.214446	0.270986	1.48487	1.26376	1.09049	1.18952	0.314107	1.25716	2.00084	8.56937e-05
YHR021W-A	ECM12	3.14032	2.3067	3.00151	2.9093	13.8834	16.9852	14.6323	13.2961	2.83946	14.6992	2.37206	0.00119721
YBL043W	ECM13	19.5523	9.09647	7.6185	6.07437	7.78022	6.16855	6.82127	5.54434	10.5854	6.57859	-0.686226	0.226834
YHR132C	ECM14	73.2307	76.7153	72.5459	74.7826	112.168	117.381	119.124	108.189	74.3186	114.216	0.619963	0.000681513
YBL001C	ECM15	390.342	301.671	330.117	297.864	913.495	1048.09	941.892	861.979	329.998	941.364	1.51229	0.00107807
YMR128W	ECM16	27.6981	30.8092	26.7707	25.797	3.46074	4.32163	4.58168	5.15809	27.7688	4.38054	-2.66428	0.000348548
YDR125C	ECM18	6.92009	5.94773	5.7725	5.68758	9.77026	10.0574	9.93188	9.53952	6.08197	9.82476	0.691883	0.00116628
YLR390W	ECM19	44.7016	43.7021	42.8927	38.3527	43.8579	52.3614	49.9488	50.669	42.4123	49.2093	0.214448	0.0916993
YBR065C	ECM2	14.2429	13.1385	11.7657	11.6535	20.6783	21.5973	22.5786	21.5462	12.7002	21.6001	0.766192	0.00260507
YBL101C	ECM21	6.08447	5.49209	6.65788	6.13112	15.2617	15.0505	13.7891	13.1951	6.09139	14.3241	1.2336	0.001111
YLR228C	ECM22	10.9362	13.1138	12.5071	12.9949	14.3635	14.6358	14.6591	13.8786	12.388	14.3842	0.215547	0.0348038
YPL021W	ECM23	0.155869	0.0668122	0.0317768	0.0769638	0.780387	0.569329	0.566551	0.412917	0.0828554	0.582296	2.81308	0.00368637
YJL201W	ECM25	18.0895	16.1698	16.2833	17.5779	10.1173	11.834	11.2009	11.5839	17.0301	11.184	-0.60665	0.00502313
YJR106W	ECM27	6.81721	5.97888	5.43197	5.83877	19.2704	25.198	20.8366	21.9079	6.01671	21.8032	1.8575	0.00145832
YHL030W	ECM29	4.85615	6.77184	6.31493	6.6523	4.76236	6.40547	5.80607	5.97051	6.14881	5.7361	-0.100235	0.0450771
YOR092W	ECM3	31.6477	23.6415	21.4933	22.6903	30.555	27.9973	29.8462	27.4343	24.8682	28.9582	0.21967	0.1266
YLR436C	ECM30	13.2472	11.0734	10.5292	12.2482	12.2239	12.1098	11.7882	10.5821	11.7745	11.676	-0.0121197	0.901581
YBR176W	ECM31	23.1335	21.9893	21.1329	21.9298	28.8685	35.5182	32.6585	32.8745	22.0464	32.4799	0.559007	0.00814881
YER176W	ECM32	16.89	18.793	17.3609	17.4958	21.3976	23.3262	24.4755	24.1429	17.6349	23.3356	0.404094	0.00368371
YBR078W	ECM33	953.243	793.741	759.14	770.434	242.558	289.395	249.885	254.227	819.139	259.016	-1.66107	0.001547
YHL043W	ECM34	8.99462	7.00995	7.12916	7.92473	41.7839	34.6469	41.0534	38.0441	7.76462	38.8821	2.32412	0.000202721
YLR299W	ECM38	13.0688	11.5882	11.4432	11.8275	31.875	30.3871	31.4507	26.6171	11.9819	30.0825	1.32806	0.000542624
YKR076W	ECM4	19.5093	11.9735	13.4726	12.4316	55.4062	52.9878	50.2102	43.4612	14.3468	50.5164	1.81603	0.000395253
YMR176W	ECM5	6.60262	5.67723	5.39473	5.43665	9.65816	10.4302	11.0163	11.0927	5.77781	10.5493	0.868559	0.00432868
YLR443W	ECM7	24.8246	23.5433	22.106	22.1426	20.2438	26.9485	23.2519	21.7384	23.1541	23.0456	-0.00677478	0.952677
YBR076W	ECM8	1.81884	1.10668	1.1077	1.52219	10.1377	7.29464	6.96966	7.35	1.38885	7.938	2.51488	0.00160954
YKR004C	ECM9	12.285	9.32723	9.57742	11.2603	6.72298	7.60934	6.94548	8.25975	10.6125	7.38439	-0.523213	0.029513
YFR027W	ECO1	10.5759	8.74638	9.0459	9.90435	5.58365	7.4629	7.04812	6.29002	9.56813	6.59617	-0.536608	0.0374254
YGR007W	ECT1	86.2845	84.2146	82.9076	79.5716	69.7319	81.9192	78.4232	74.9671	83.2446	76.2604	-0.126423	0.119566
YGL222C	EDC1	28.8345	24.9861	22.5329	24.5047	51.7357	50.3067	43.8306	38.0836	25.2145	45.9892	0.867037	0.0038109
YER035W	EDC2	55.5405	39.3485	36.7664	36.0805	233.63	209.828	218.305	184.694	41.934	211.614	2.33525	0.000181128
YEL015W	EDC3	49.3016	50.1365	47.0171	46.5026	33.9057	38.4883	36.7175	33.2758	48.2394	35.5968	-0.438465	0.0013968
YBL047C	EDE1	21.7912	24.9836	22.6103	25.2094	40.5024	41.9219	41.1424	35.7211	23.6486	39.822	0.751808	0.00355747
YBR033W	EDS1	3.44346	2.88864	2.70718	2.4746	11.3632	10.3003	10.1577	9.79255	2.87847	10.4034	1.85369	1.25783e-05
YPL095C	EEB1	99.0709	65.9744	74.0536	67.6974	109.827	87.7846	90.9242	76.4815	76.6991	91.2543	0.250684	0.0162362
YAL003W	EFB1	1820.9	2254.67	2092.47	2181.24	696.483	866.959	839.935	818.328	2087.32	805.426	-1.37383	0.000226088
YGR271C-A	EFG1	74.1504	78.691	70.4398	63.4443	13.6541	17.2088	16.4621	16.1969	71.6814	15.8805	-2.17434	0.00045112
YHL039W	EFM1	33.9111	38.4924	34.1926	33.5301	11.3192	13.721	13.6101	14.5488	35.0316	13.2998	-1.39725	0.000418525
YBR271W	EFM2	36.0114	39.7286	36.2615	33.348	8.9789	11.8224	11.1138	10.3444	36.3374	10.5649	-1.78218	0.000164728
YJR129C	EFM3	16.8173	14.5435	15.4637	13.3747	7.26367	7.8596	8.11114	7.40798	15.0498	7.6606	-0.974215	0.00244682
YIL064W	EFM4	65.5524	74.397	66.4199	67.249	4.18808	6.16855	4.87007	6.06987	68.4046	5.32414	-3.68347	4.44069e-05
YGR001C	EFM5	77.6924	75.5697	71.6412	76.3351	61.9152	68.8461	69.1178	68.2447	75.3096	67.031	-0.168006	0.0579882
YNL024C	EFM6	28.1572	22.0012	19.3524	18.008	40.2351	31.5504	43.2189	38.2211	21.8797	38.3064	0.807992	0.0164385
YMR212C	EFR3	24.4705	27.3632	25.1286	27.1321	10.5791	13.0835	12.6761	13.1383	26.0236	12.3692	-1.07306	5.90584e-05
YOR133W	EFT1	456.213	504.648	458.887	497.727	235.62	285.991	278.598	278.151	479.369	269.59	-0.830369	0.000225663
YDR385W	EFT2	890.808	998.198	894.976	966.618	248.117	313.076	307.461	315.725	937.65	296.095	-1.66299	6.88106e-05
YPL037C	EGD1	987.618	1110.02	1060.81	1063.53	564.286	701.734	640.085	624.001	1055.49	632.527	-0.738721	7.71458e-06
YHR193C	EGD2	1200.61	1288.63	1248.12	1294.22	557.796	721.699	678.451	676.646	1257.89	658.648	-0.933432	6.5757e-05
YIR007W	EGH1	8.2222	6.86893	7.15437	7.12305	20.65	21.8609	23.2037	21.375	7.34214	21.7724	1.56823	0.000322236
YCR075W-A	EGO2	76.3264	64.9444	63.7487	60.2417	72.3094	86.4795	71.2412	64.7358	66.3153	73.6915	0.152156	0.259092
YNR034W-A	EGO4	25.6185	14.2036	17.8399	10.2314	1666.84	1001.99	1100.93	861.858	16.9733	1157.9	6.0921	0.00714191
YNL327W	EGT2	115.588	136.65	119.851	127.195	32.5226	50.5555	44.0537	45.5801	124.821	43.178	-1.53149	4.07634e-05
YDR036C	EHD3	31.7583	32.4401	31.746	29.7027	19.6883	21.9242	20.0874	18.9084	31.4118	20.1521	-0.640377	7.39194e-05
YBR177C	EHT1	108.614	102.247	98.916	109.79	120.544	115.422	111.197	92.4113	104.892	109.894	0.0672058	0.550786
YMR031C	EIS1	27.3282	30.7101	28.5472	36.3199	40.5895	39.4914	34.6549	28.7577	30.7264	35.8734	0.223437	0.334446
YDR147W	EKI1	23.267	20.9931	20.2388	21.3625	11.3075	14.0464	12.2576	13.2395	21.4654	12.7127	-0.755734	0.00414773
YNL230C	ELA1	10.5393	9.78146	9.65497	9.8349	15.5117	16.9422	16.5733	16.3748	9.95266	16.3505	0.716181	0.000982074
YPL046C	ELC1	28.6579	25.3502	26.6975	21.6095	38.3518	39.6613	39.7989	32.9619	25.5788	37.6935	0.559368	0.00124631
YKL160W	ELF1	208.46	210.188	210.674	207.314	335.339	355.412	342.253	321.483	209.159	338.622	0.695075	0.000265664
YOR144C	ELG1	10.3217	9.50354	9.04004	9.19871	4.34911	5.17413	4.78521	5.06582	9.516	4.84357	-0.974285	0.00172874
YKL048C	ELM1	16.8655	14.5718	14.7959	13.6245	18.0676	20.3159	16.8217	15.2998	14.9644	17.6262	0.236189	0.0834671
YJL196C	ELO1	184.227	143.386	149.525	143.144	110.21	147.485	146.18	132.524	155.071	134.1	-0.209618	0.326762
YCR034W	ELO2	137.556	146.072	131.524	144.687	12.8777	20.5446	17.5152	18.9435	139.96	17.4703	-3.00204	2.73251e-05
YLR372W	ELO3	311.177	315.723	300.526	328.799	20.5307	33.3552	24.8582	30.1853	314.056	27.2324	-3.52763	1.1549e-05
YGR200C	ELP2	50.5754	55.2176	48.6846	46.5647	9.15686	12.1345	12.1117	13.5806	50.2606	11.7459	-2.09727	0.000465655
YPL086C	ELP3	62.3753	64.0948	58.6965	56.48	10.0957	12.9024	11.8817	12.5076	60.4117	11.8468	-2.35032	0.000138357
YPL101W	ELP4	47.9711	48.8268	47.6558	43.8873	26.9518	29.7745	30.4077	29.1691	47.0853	29.0758	-0.695458	0.000891327
YMR312W	ELP6	46.7139	46.2839	42.5174	46.5605	20.0304	23.4638	22.4463	23.2133	45.5189	22.2885	-1.03017	0.000433935
YCL045C	EMC1	70.1824	74.4465	69.5126	72.873	60.5904	69.9682	66.3878	63.5965	71.7536	65.1357	-0.139603	0.0278363
YDR056C	EMC10	128.814	114.658	111.857	102.08	133.449	149.028	138.274	129.296	114.352	137.512	0.26607	0.0366932
YJR088C	EMC2	65.2175	59.0462	59.0875	60.1915	60.4178	71.7707	69.1786	68.9766	60.8857	67.5859	0.15062	0.185926
YKL207W	EMC3	163.975	156.885	152.165	150.068	217.52	244.488	240.939	224.359	155.773	231.827	0.573598	0.00264333
YGL231C	EMC4	139.16	130.493	131.399	128.006	136.589	161.058	148.251	148.07	132.264	148.492	0.166959	0.100653
YIL027C	EMC5	94.3851	85.2628	85.8819	86.4864	87.8285	96.4476	94.7974	103.882	88.0041	95.7389	0.121535	0.225914
YLL014W	EMC6	190.336	176.953	182.14	166.351	203.401	225.181	217.26	218.033	178.945	215.969	0.271306	0.0241278
YLR186W	EMG1	133.797	140.343	129.85	123.707	31.3118	48.8	44.6121	47.3936	131.924	43.0294	-1.61632	0.000515994
YDR512C	EMI1	37.1904	36.4627	38.6565	36.5193	103.626	101.266	103.86	90.2786	37.2072	99.7576	1.42284	0.000229704
YDR516C	EMI2	26.0608	32.8468	38.2347	40.0544	430.378	385.638	455.412	387.333	34.2992	414.69	3.59579	0.000222596
YGL200C	EMP24	371.687	342.851	343.799	334.731	357.901	495.944	407.085	409	348.267	417.483	0.261522	0.135673
YLR080W	EMP46	6.98952	5.34815	5.93315	5.62992	51.8822	51.9121	49.4986	42.1549	5.97518	48.862	3.03166	0.000297916
YFL048C	EMP47	63.9166	64.9385	62.3873	64.4525	71.9548	90.1244	83.7925	82.5382	63.9237	82.1025	0.361074	0.0158896
YER140W	EMP65	15.0456	15.4055	14.0302	13.4779	17.726	18.0988	18.76	18.6469	14.4898	18.3079	0.337431	0.0102414
YLR083C	EMP70	90.1633	89.4018	81.3829	85.3167	24.8803	30.3292	29.2339	31.1737	86.5662	28.9043	-1.58252	0.000285955
YNL313C	EMW1	34.4748	39.5837	35.1976	31.2865	5.63803	8.00498	6.88296	7.43821	35.1356	6.99104	-2.32936	0.000401278
YDR040C	ENA1	14.4022	17.0252	16.8016	16.1257	14.54	19	19.7985	16.4671	16.0887	17.4514	0.117297	0.139754
YDR039C	ENA2	30.9066	33.365	28.5526	29.4319	17.5778	19.0298	19.6065	20.1428	30.564	19.0892	-0.679076	0.00363077
YDR038C	ENA5	15.7897	16.9312	15.5449	15.1859	9.7161	11.6233	11.6953	11.6258	15.8629	11.1651	-0.506659	0.00427864
YOL158C	ENB1	27.9011	27.0177	32.7679	32.0187	17.3714	27.4521	23.6771	24.8581	29.9263	23.3397	-0.358632	0.0738197
YNL084C	END3	55.2787	55.4214	57.1136	57.631	74.4288	80.7908	77.014	74.4034	56.3612	76.6593	0.443758	0.00153778
YGR254W	ENO1	1425.79	505.111	603.089	478.64	17552.9	12781.6	16117.8	14007.8	753.158	15115	4.32689	0.000516205
YHR174W	ENO2	5978.72	6422.96	6116.53	6308.44	22435.5	20122.2	23282.6	20630.1	6206.66	21617.6	1.80032	0.000342428
YBR247C	ENP1	73.444	80.752	72.4182	63.506	10.4776	14.5145	13.6428	14.1489	72.5301	13.1959	-2.45848	0.000510396
YGR145W	ENP2	59.577	66.8573	60.0609	55.5152	4.95157	6.04684	6.6518	7.47406	60.5026	6.28107	-3.26792	0.000247005
YDL161W	ENT1	42.7256	44.6945	43.2866	47.0235	44.7257	51.7205	50.0085	47.1593	44.4325	48.4035	0.123494	0.104134
YLR206W	ENT2	32.4771	34.3	32.2598	35.3205	82.201	85.8921	84.5705	72.0241	33.5894	81.1719	1.27298	0.00098827
YJR125C	ENT3	50.383	48.0706	50.3109	51.9811	80.3291	84.3572	80.0903	74.3719	50.1864	79.7871	0.66886	0.00188637
YLL038C	ENT4	18.6722	18.6289	15.4777	16.9424	15.8248	16.8179	17.9825	17.2131	17.4303	16.9596	-0.0394974	0.717749
YDR153C	ENT5	50.466	49.6	45.2581	46.4425	47.2378	47.9739	46.8544	41.3776	47.9417	45.8609	-0.0640141	0.237202
YLR065C	ENV10	105.858	103.173	100.599	96.7176	69.82	92.8961	83.9887	82.8879	101.587	82.3982	-0.30203	0.0447507
YGR071C	ENV11	9.47014	9.27401	8.46487	9.01847	5.12181	5.83013	5.30656	5.54959	9.05687	5.45202	-0.732221	0.000790561
YPL236C	ENV7	16.0831	13.2026	13.5576	12.9463	29.0654	27.1689	27.9839	26.7166	13.9474	27.7337	0.991644	2.29591e-05
YOR246C	ENV9	116.617	107.36	105.081	99.4717	76.6494	93.1267	92.2305	86.1035	107.132	87.0275	-0.299852	0.0561433
YNL080C	EOS1	52.0948	58.0246	50.9723	59.2674	50.5475	57.1264	57.7169	53.3359	55.0898	54.6817	-0.0107271	0.886677
YFL024C	EPL1	17.4799	16.5917	15.3941	15.6253	22.1908	22.8629	22.25	20.7601	16.2727	22.016	0.436091	0.00138363
YMR124W	EPO1	12.6361	13.256	12.3893	13.2225	24.1457	27.4951	25.5989	24.5892	12.876	25.4572	0.983393	0.00036493
YIL005W	EPS1	20.8267	20.7593	19.9269	21.9462	30.309	30.9437	28.996	28.577	20.8648	29.7064	0.509706	0.00142901
YHR123W	EPT1	56.2701	62.3492	58.8915	62.8053	22.2288	33.1626	24.4357	25.4706	60.079	26.3244	-1.19046	0.000274115
YMR049C	ERB1	68.6864	79.0273	66.7351	64.4759	5.51272	8.75881	8.94022	10.1125	69.7312	8.33106	-3.06523	0.000392786
YHR032W	ERC1	47.566	46.5566	39.9929	38.8626	18.3516	21.2116	22.4944	21.1108	43.2445	20.7921	-1.05648	0.00446888
YDR414C	ERD1	23.8835	23.5858	24.031	25.4883	22.0906	25.7282	22.7996	22.7065	24.2472	23.3312	-0.0555531	0.454397
YBL040C	ERD2	124.104	121.496	119.317	124.463	144.41	210.895	165.543	188.989	122.345	177.459	0.536533	0.0325017
YLR246W	ERF2	18.3652	13.3018	13.7907	13.0362	21.1594	21.5094	20.1005	18.9238	14.6235	20.4233	0.481928	0.0140373
YGR175C	ERG1	265.43	223.742	208.66	197.038	230.746	289.243	257.885	248.579	223.718	256.613	0.197918	0.24496
YPL028W	ERG10	235.127	242.67	242.205	239.58	281.569	366.1	339.312	350.755	239.895	334.434	0.479315	0.0113027
YHR007C	ERG11	316.551	313.274	273.03	287.795	142.903	185.411	160.71	161.11	297.663	162.534	-0.87294	0.00203915
YMR208W	ERG12	47.3434	45.7499	46.4087	46.878	61.1709	72.023	70.0954	67.1847	46.595	67.6185	0.537243	0.00436931
YML126C	ERG13	193.293	194.472	191.329	189.435	76.3606	99.7499	93.5319	92.7681	192.132	90.6026	-1.08447	0.000289048
YMR202W	ERG2	290.062	318.604	304.53	307.846	117.531	155.478	139.262	137.132	305.26	137.351	-1.15218	5.08617e-06
YJL167W	ERG20	319.042	293.196	292.388	289.753	303.983	412.158	344.383	349.907	298.595	352.608	0.239875	0.143604
YNL280C	ERG24	73.7462	73.5287	69.3915	73.7027	54.8429	68.6572	71.1021	71.103	72.5923	66.4263	-0.128061	0.260739
YGR060W	ERG25	387.26	380.263	331.886	347.385	63.2849	86.8171	75.5514	76.7329	361.699	75.5966	-2.25839	0.000299728
YGL001C	ERG26	73.6919	64.3271	65.0745	64.8759	97.3308	102.986	103.558	101.73	66.9924	101.401	0.598006	0.00245502
YLR100W	ERG27	86.9924	81.1128	78.3222	77.5068	113.419	150.218	128.916	129.853	80.9835	130.601	0.689471	0.0109833
YER044C	ERG28	99.3093	100.167	100.583	91.3991	101.244	118.755	109.139	113.419	97.8646	110.639	0.177004	0.0693631
YMR134W	ERG29	29.8344	25.7811	25.8132	26.6343	11.5151	14.4603	12.7874	12.7031	27.0158	12.8665	-1.07018	0.0024839
YLR056W	ERG3	339.664	296.608	266.457	291.487	48.8398	67.8831	68.3506	72.8378	298.554	64.4778	-2.21112	0.00133237
YGL012W	ERG4	162.917	156.094	147.147	154.514	85.3423	109.343	104.561	100.796	155.168	100.011	-0.633679	0.00585163
YMR015C	ERG5	84.5581	82.4071	73.3829	83.8933	25.0376	28.6761	27.1169	26.3208	81.0603	26.7878	-1.59742	0.000342453
YML008C	ERG6	212.223	209.304	204.751	202.24	52.2086	75.6555	65.6581	62.9101	207.13	64.1081	-1.69196	0.000147293
YHR072W	ERG7	53.944	52.4324	49.8824	49.4284	46.4599	62.7279	53.4582	53.526	51.4218	54.043	0.0717277	0.529556
YMR220W	ERG8	62.9119	66.2356	66.2421	64.5697	75.039	90.6566	86.0547	82.771	64.9898	83.6303	0.363812	0.00522629
YHR190W	ERG9	107.605	117.075	113.279	118.206	165.13	189.469	184.83	175.388	114.041	178.704	0.648018	0.000605499
YPL096C-A	ERI1	63.9721	53.1069	57.1314	56.1431	78.1507	86.637	85.8294	81.5955	57.5884	83.0532	0.528257	0.00848027
YFR041C	ERJ5	55.6306	45.809	47.4293	44.4416	77.483	110.072	85.261	90.2053	48.3276	90.7553	0.909134	0.0170788
YML130C	ERO1	60.2511	55.5969	51.769	48.3407	239.429	332.031	273.533	292.762	53.9894	284.439	2.39737	0.00149653
YAR002C-A	ERP1	333.422	291.96	296.042	295.552	344.997	487.402	404.514	431.935	304.244	417.212	0.455552	0.0602417
YAL007C	ERP2	170.489	154.151	153.197	147.482	139.535	204.273	158.982	169.996	156.33	168.196	0.105555	0.53426
YDL018C	ERP3	30.4619	27.5075	29.2336	30.8285	14.6763	19.2782	16.8772	15.8355	29.5079	16.6668	-0.824123	0.00483623
YOR016C	ERP4	71.4324	65.461	62.594	65.705	36.5535	39.7837	38.6433	35.7169	66.2981	37.6743	-0.815385	0.00133287
YHR110W	ERP5	89.948	73.2403	77.495	74.173	98.6482	111.223	103.3	89.4285	78.7141	100.65	0.354653	0.0416955
YGL002W	ERP6	59.7507	56.4545	55.995	55.8004	67.8586	75.5078	73.7663	69.8126	57.0001	71.7363	0.331738	0.00925879
YOR393W	ERR1	0.767089	0.332749	0.346272	0.361156	6.05582	3.42751	3.68424	3.38946	0.451817	4.13926	3.19556	0.00635455
YPL281C	ERR2	0.767089	0.332749	0.346272	0.361156	6.05582	3.42751	3.68424	3.38946	0.451817	4.13926	3.19556	0.00635455
YMR323W	ERR3	0.135008	0.0407447	0.0483171	0	0.513205	0.089902	0.100115	0	0.0560175	0.175806	1.65003	0.262115
YCR075C	ERS1	28.9884	20.9403	22.2799	23.896	13.2546	15.0203	13.5163	12.6602	24.0262	13.6128	-0.819636	0.01533
YBR239C	ERT1	11.7889	11.7261	10.6406	10.0997	27.3026	23.2343	28.8231	27.5782	11.0638	26.7345	1.27286	0.00186484
YGR029W	ERV1	58.5909	55.0143	57.0714	55.694	59.6199	68.4712	69.1786	60.4095	56.5926	64.4198	0.186889	0.078012
YGL054C	ERV14	159.633	138.945	143.382	157.886	76.3158	87.9807	82.8459	96.955	149.962	86.0243	-0.801775	0.00261345
YBR210W	ERV15	50.1285	47.5623	48.7953	47.5652	108.727	135.198	125.652	121.967	48.5128	122.886	1.34088	0.0011271
YPR037C	ERV2	85.1511	65.8708	65.672	63.1567	98.5945	82.2957	92.0999	84.6973	69.9626	89.4219	0.354042	0.00650539
YML012W	ERV25	343.08	314.71	319.351	311.26	390.802	486.397	421.256	410.779	322.1	427.308	0.407768	0.0256645
YGR284C	ERV29	107.469	100.501	99.3875	104.905	263.304	334.223	281.023	319.35	103.066	299.475	1.53887	0.00146031
YML067C	ERV41	64.9778	62.3101	62.5434	63.1058	69.0431	80.7421	72.1053	72.2857	63.2343	73.544	0.217902	0.040763
YAL042W	ERV46	162.085	176.523	166.401	175.056	291.363	302.13	327.888	311.109	170.016	308.123	0.857831	0.000437586
YOR244W	ESA1	29.0821	26.5866	25.1976	23.8387	35.0836	37.5198	35.1932	35.5065	26.1762	35.8258	0.452739	0.00465842
YNL125C	ESBP6	9.81753	9.59199	9.9155	10.3138	25.9174	23.8848	23.8505	21.2923	9.90971	23.7362	1.26018	0.000975752
YMR219W	ESC1	8.58003	7.83728	7.52809	7.63783	13.6602	16.9804	14.5197	13.8993	7.89581	14.7649	0.903013	0.00401579
YDR363W	ESC2	19.992	16.5457	15.5767	14.2112	30.6173	33.2079	33.2961	32.0079	16.5814	32.2823	0.961178	0.00273897
YOL017W	ESC8	11.8455	8.6034	9.695	9.92428	3.37388	4.11139	4.11254	3.73911	10.017	3.83423	-1.38545	0.00517525
YDR365C	ESF1	102.777	106.999	95.8243	88.42	307.01	265.905	290.625	250.672	98.5051	278.553	1.49968	0.000555344
YNR054C	ESF2	54.9002	57.4314	53.6184	50.0859	14.0716	20.2891	17.7645	18.2887	54.009	17.6035	-1.61734	0.000292752
YIL151C	ESL1	12.8999	13.0358	12.1321	12.6157	13.01	14.4013	14.294	13.7545	12.6709	13.865	0.129926	0.0664711
YKR096W	ESL2	8.6048	8.29163	7.72994	8.41389	17.5231	17.9763	18.1639	17.3886	8.26007	17.763	1.10465	0.000115341
YGR098C	ESP1	5.1826	4.35974	3.86924	4.25916	1.58941	1.83737	1.7697	1.95043	4.41768	1.78673	-1.30597	0.00419541
YJR017C	ESS1	115.374	102.44	101.801	98.8475	195.686	207.923	200.024	180.607	104.616	196.06	0.906197	0.000675004
YLR233C	EST1	10.1596	7.60681	8.20418	7.95755	9.87174	8.38146	9.7506	10.0774	8.48203	9.5203	0.166597	0.14025
YLR318W	EST2	4.42987	4.35386	3.85496	4.24464	4.6018	5.12236	5.26179	5.28788	4.22083	5.06846	0.264019	0.0473143
YIL009C-A	EST3	43.9162	35.7031	38.4648	38.1717	86.5631	100.682	103.021	104.906	39.0639	98.793	1.33857	0.00186856
YHL010C	ETP1	7.55143	7.45547	7.17045	7.53573	12.5509	12.5037	11.7242	10.4638	7.42827	11.8107	0.66899	0.00308037
YBR026C	ETR1	65.5948	54.895	60.7386	56.4361	155.332	153.538	151.005	135.5	59.4161	148.844	1.32487	0.00019766
YOR051C	ETT1	111.955	113.691	105.326	104.259	42.9884	58.6365	61.2028	64.9064	108.808	56.9335	-0.934431	0.00424797
YDR518W	EUG1	32.1502	27.8936	28.7321	29.7366	80.0482	115.489	96.6532	102.445	29.6281	98.6589	1.73548	0.00351125
YLR300W	EXG1	859.569	660.269	645.815	602.974	408.35	506.5	470.572	470.011	692.157	463.858	-0.577415	0.0553468
YDR261C	EXG2	38.3393	34.9222	34.2602	34.8167	73.6223	95.4487	88.1613	88.0841	35.5846	86.3291	1.27859	0.00256535
YOR033C	EXO1	16.6714	14.7401	14.6372	14.7606	10.8416	11.3365	11.4373	10.8825	15.2023	11.1245	-0.450555	0.00654446
YBR163W	EXO5	19.1031	17.6764	17.4661	18.5986	15.0418	16.746	14.6718	14.9639	18.2111	15.3559	-0.246023	0.0259623
YJL085W	EXO70	12.4419	12.8958	12.1153	13.5653	14.3523	17.5057	16.1502	16.3373	12.7546	16.0864	0.334824	0.0120467
YBR102C	EXO84	16.7308	16.2717	15.4995	15.8355	21.4539	23.1441	23.1578	22.0672	16.0844	22.4557	0.481425	0.0019841
YOR317W	FAA1	67.7559	64.1649	65.1527	73.1291	159.77	160.543	138.342	115.148	67.5507	143.451	1.08651	0.00869303
YER015W	FAA2	9.44362	8.04814	12.5372	9.17066	8.42391	9.74937	8.95134	8.59671	9.79991	8.93033	-0.134054	0.481058
YIL009W	FAA3	22.4651	28.5303	24.9742	27.3137	14.0076	16.5502	15.4225	13.8478	25.8208	14.957	-0.787712	0.00243547
YMR246W	FAA4	163.215	166.314	141.193	141.416	39.8218	47.6964	56.5269	54.3575	153.035	49.6007	-1.62543	0.00204505
YFR019W	FAB1	4.78719	4.19935	4.01296	4.16686	4.8283	5.13653	4.81749	4.52292	4.29159	4.82631	0.169408	0.0808705
YDL045C	FAD1	39.1979	35.7141	35.0386	33.0817	60.674	63.9395	64.0436	55.2241	35.7581	60.9703	0.769838	0.0010384
YIL019W	FAF1	47.6975	58.3748	51.0112	46.4578	4.72131	4.72875	5.1675	5.17378	50.8853	4.94784	-3.36238	0.000460245
YDR021W	FAL1	29.187	30.1576	27.2763	22.7747	3.33426	5.00894	5.41413	5.86438	27.3489	4.90543	-2.47903	0.00160603
YNL023C	FAP1	21.996	22.7914	20.1277	18.9029	8.66606	11.0211	10.3258	10.6167	20.9545	10.1574	-1.04473	0.00227889
YDL166C	FAP7	112.625	105.297	102.152	95.2053	41.2696	52.1555	47.1296	48.6014	103.82	47.289	-1.1345	0.00172314
YJL157C	FAR1	53.94	57.4301	53.7828	53.6297	29.915	38.1625	36.981	34.7341	54.6957	34.9481	-0.64621	0.000995451
YLR238W	FAR10	13.2131	11.9315	11.5095	12.1257	17.9552	19.6042	19.227	17.3544	12.195	18.5352	0.603984	0.00401772
YNL127W	FAR11	7.68417	7.36839	6.94201	7.23675	9.75883	10.8936	10.73	10.2326	7.30783	10.4038	0.50959	0.00381366
YMR052W	FAR3	11.1564	8.69336	8.14441	7.77493	22.9883	22.4531	22.8717	21.928	8.94228	22.5603	1.33507	0.000214257
YFR008W	FAR7	12.8885	10.3059	11.0204	10.6384	32.5509	33.0479	30.7059	27.5593	11.2133	30.966	1.46547	0.000474915
YMR029C	FAR8	24.7585	22.674	23.4131	24.0862	34.3682	40.6222	36.6267	35.8785	23.7329	36.8739	0.635709	0.00501953
YKL182W	FAS1	100.044	91.1759	82.7533	89.7929	21.4071	31.2483	26.8152	29.5803	90.9415	27.2627	-1.73801	0.00109488
YPL231W	FAS2	130.26	130.701	117.728	121.998	20.0285	29.5028	26.2314	28.7222	125.172	26.1212	-2.26061	0.000176992
YBR041W	FAT1	32.6215	30.5988	29.8263	30.8506	33.5956	37.9851	37.0873	35.5235	30.9743	36.0479	0.218843	0.0432139
YKL187C	FAT3	4.61971	5.18338	4.87342	4.99744	5.26466	7.73172	5.92676	6.12837	4.91849	6.26288	0.348611	0.0479345
YER183C	FAU1	47.0351	41.6506	41.808	38.4001	51.5461	60.1063	55.3441	48.4385	42.2234	53.8588	0.351136	0.028696
YKL060C	FBA1	9471.03	8056.84	7998.24	7998.92	32657.8	28265.1	32999.3	29064.6	8381.26	30746.7	1.87519	0.000245386
YLR377C	FBP1	5.03155	4.7105	4.36874	3.87587	7.41938	7.52931	7.97736	6.95666	4.49667	7.47068	0.732384	0.00135812
YJL155C	FBP26	11.6377	10.2035	11.5114	11.8199	39.6863	43.7877	40.2783	37.1879	11.2931	40.2351	1.83301	0.000450409
YDR339C	FCF1	119.799	118.296	112.919	105.533	77.632	90.5776	86.7531	80.3976	114.137	83.8401	-0.445051	0.0047471
YLR051C	FCF2	102.607	107.287	93.1823	80.7237	34.6628	50.2315	44.6665	46.745	95.95	44.0765	-1.12227	0.00544261
YMR277W	FCP1	34.4249	36.7089	32.8925	34.0519	15.7046	19.3039	18.1276	16.9307	34.5196	17.5167	-0.978683	0.000248267
YPR062W	FCY1	261.384	283.756	265.319	267.355	242.074	288.452	290.423	282.613	269.454	275.89	0.0340595	0.548199
YER056C	FCY2	272.211	247.42	294.454	187.202	103.2	143.04	165.46	162.387	250.322	143.522	-0.802514	0.0391101
YER060W	FCY21	12.4004	18.6297	16.9193	17.8655	30.7339	41.3322	39.7854	39.517	16.4537	37.8421	1.20158	0.000261069
YER060W-A	FCY22	8.01562	4.89833	6.93094	4.41509	3.60448	5.66426	4.60055	5.98862	6.06499	4.96448	-0.288865	0.485666
YDR539W	FDC1	30.0299	29.7499	28.5588	29.7594	113.337	110.765	119.144	112.664	29.5245	113.978	1.94876	3.4036e-05
YOR388C	FDH1	0.518436	0.697441	0.711229	0.706037	3.41857	1.92546	2.39236	1.60553	0.658286	2.33548	1.82693	0.031378
YCR028C	FEN2	26.5257	26.9837	24.371	24.1783	21.9254	22.9751	22.4286	21.4068	25.5147	22.184	-0.201809	0.011497
YBR101C	FES1	78.8518	78.9767	69.8146	65.6897	232.012	239.289	230.635	218.904	73.3332	230.21	1.65041	5.53738e-06
YMR058W	FET3	192.545	168.608	146.934	180.786	28.6062	32.3929	36.0575	34.0837	172.218	32.7851	-2.39313	0.00108847
YMR319C	FET4	80.9056	44.6093	40.5917	39.1101	89.6154	50.9732	74.3259	69.4893	51.3042	71.1009	0.470793	0.0691318
YFL041W	FET5	30.81	29.7651	28.6084	29.1718	29.6371	32.4211	29.422	27.8619	29.5888	29.8355	0.0119788	0.809629
YOR390W	FEX1	13.6966	13.9395	13.2408	14.1192	6.425	6.56885	7.31792	6.54781	13.749	6.7149	-1.03389	0.000332411
YPL279C	FEX2	12.8104	12.9124	11.6294	12.7964	5.51437	5.88255	4.76627	5.70293	12.5372	5.46653	-1.19751	4.46473e-06
YPR104C	FHL1	16.0286	15.2566	14.1911	13.5341	8.67057	9.14674	9.19754	8.4945	14.7526	8.87734	-0.73277	0.00182461
YGR131W	FHN1	5.75784	5.68014	5.36859	6.50139	6.98851	8.33713	8.12516	6.56621	5.82699	7.50425	0.364958	0.0791151
YBR040W	FIG1	9.11315	5.75798	6.20556	6.56413	12.376	19.3359	19.4158	24.9866	6.91021	19.0286	1.46137	0.0318165
YCR089W	FIG2	9.40568	9.36501	8.79859	9.75713	15.5687	20.4329	23.7264	24.1058	9.3316	20.9584	1.16734	0.0102726
YNL325C	FIG4	5.97592	5.05741	5.20185	5.35994	9.1023	9.54703	9.24168	9.28772	5.39878	9.29468	0.783772	0.000836323
YDR130C	FIN1	22.389	18.4712	19.2303	17.5748	18.3205	19.57	16.795	16.3753	19.4163	17.7652	-0.128216	0.226655
YJR093C	FIP1	35.1749	34.3479	31.3637	33.6924	45.4207	46.9839	47.5903	44.2254	33.6447	46.0551	0.45298	0.00289713
YER032W	FIR1	19.1463	17.2044	16.1187	16.7508	6.24922	7.27656	6.40554	5.99931	17.3051	6.48266	-1.41654	0.000657435
YIL065C	FIS1	52.494	50.4572	52.6794	49.1504	86.7597	80.933	75.2788	70.1663	51.1953	78.2845	0.612716	0.0033439
YDR534C	FIT1	2.03434	1.47137	1.7598	1.75102	1.31729	1.3468	1.19631	1.25217	1.75413	1.27814	-0.456709	0.0323346
YOR382W	FIT2	64.1125	40.374	41.7558	43.9328	67.7933	69.3989	60.1011	57.7406	47.5438	63.7585	0.423361	0.0539299
YOR383C	FIT3	31.6939	28.0633	24.2338	27.0817	37.0117	36.1633	36.002	32.6732	27.7682	35.4626	0.352864	0.014224
YIL131C	FKH1	35.384	31.1911	28.4917	30.264	4.19535	5.15556	3.91589	3.84919	31.3327	4.279	-2.87232	0.000325258
YNL068C	FKH2	19.712	18.6209	16.4034	17.5328	18.0932	16.1079	18.7605	16.0898	18.0673	17.2629	-0.0657083	0.510253
YLR342W	FKS1	81.0102	72.445	63.3612	68.6398	27.5089	39.5075	36.9948	39.5576	71.3641	35.8922	-0.991527	0.0104026
YMR306W	FKS3	2.7603	2.37731	2.25755	2.29861	1.48687	1.59478	1.63618	1.60763	2.42344	1.58136	-0.615887	0.0106652
YPL221W	FLC1	42.662	34.6387	32.5007	33.8397	122.598	124.371	135.562	126.316	35.9103	127.212	1.82476	0.000308489
YAL053W	FLC2	42.8416	40.8578	35.7687	38.0847	67.4856	104.903	85.2182	88.4393	39.3882	86.5115	1.13513	0.0104776
YGL139W	FLC3	22.2684	22.2471	20.1685	21.0769	14.6296	15.1628	15.1562	14.4234	21.4402	14.843	-0.530537	0.00135294
YAR050W	FLO1	1.98826	1.97236	1.61585	1.75929	2.97564	2.63838	2.88412	2.62492	1.83394	2.78077	0.600535	0.00488022
YKR102W	FLO10	2.38064	2.47726	2.18198	2.44482	4.29644	3.78772	3.89429	3.3618	2.37118	3.83506	0.693648	0.00705043
YIR019C	FLO11	2.09608	2.17711	2.00912	2.26227	2.32614	2.63652	2.96485	2.51485	2.13614	2.61059	0.289366	0.0669997
YHR211W	FLO5	5.4537	5.97654	4.98947	5.97544	7.78187	7.81729	7.92006	7.05823	5.59879	7.64436	0.449282	0.013563
YAL063C	FLO9	4.0442	3.99771	3.46295	3.53034	12.8854	11.2147	13.2273	12.2182	3.7588	12.3864	1.72041	0.000495615
YBR008C	FLR1	24.2723	18.1536	18.1493	16.4646	18.2764	20.3335	19.8863	19.1302	19.2599	19.4066	0.0109434	0.947633
YIL134W	FLX1	18.2789	16.7013	18.1627	15.039	10.7272	13.5785	13.2815	11.6934	17.0455	12.3201	-0.468369	0.0189459
YIL098C	FMC1	39.9326	37.6403	38.9661	30.6532	33.1452	41.3747	35.7088	32.5855	36.7981	35.7035	-0.0435618	0.680291
YDR236C	FMN1	44.1749	37.1461	40.6626	37.2433	92.7999	97.4703	93.2921	88.2765	39.8067	92.9597	1.22359	0.000235371
YHR176W	FMO1	9.51427	7.48296	7.91243	7.61941	24.1305	20.1295	21.8462	19.5497	8.13227	21.414	1.39682	0.000209963
YER182W	FMP10	40.6029	36.3535	34.8867	33.9895	56.9211	60.9395	53.8756	48.8083	36.4582	55.1361	0.596757	0.00320909
YDR070C	FMP16	19.1307	7.20078	9.50708	6.30048	763.498	542.372	477.115	364.069	10.5348	536.764	5.67106	0.00750539
YBR047W	FMP23	5.82073	3.83986	4.047	3.9872	13.6039	14.9611	14.333	13.2482	4.4237	14.0366	1.66586	0.000903745
YLR077W	FMP25	25.8622	24.212	22.9059	22.0812	33.3609	38.9175	37.3566	35.5375	23.7653	36.2931	0.610838	0.00514726
YLR454W	FMP27	2.656	2.67439	2.54894	2.80441	4.96398	4.83273	4.94887	5.33938	2.67094	5.02124	0.910699	8.39328e-05
YPL103C	FMP30	19.4693	17.5847	17.4046	16.4655	27.5389	30.737	31.3722	30.7433	17.731	30.0979	0.763384	0.00339936
YFL046W	FMP32	45.8673	39.5088	39.7335	38.9979	85.5163	103.627	94.0845	88.356	41.0269	92.8959	1.17905	0.00202285
YJL161W	FMP33	11.318	7.4341	8.73151	8.32243	119.409	124.706	109.742	96.5564	8.95151	112.603	3.65297	0.000448965
YPL222W	FMP40	6.90362	6.00016	6.04955	6.57013	38.3452	35.888	38.7282	35.9892	6.38087	37.2377	2.54494	3.10196e-05
YNL168C	FMP41	70.783	64.1659	63.3633	64.1669	103.993	113.578	115.212	108.538	65.6198	110.33	0.749626	0.00169533
YDL222C	FMP45	5.35346	3.48988	3.21054	3.0509	62.5675	54.8789	44.0673	32.7259	3.77619	48.5599	3.68476	0.00514338
YKR049C	FMP46	46.6639	41.4464	41.6325	41.4777	292.233	268.173	267.86	230.536	42.8051	264.7	2.62851	0.000331214
YGR052W	FMP48	18.7623	12.1108	9.76171	20.8673	14.7976	11.3448	11.844	10.7947	15.3755	12.1953	-0.334314	0.309868
YER004W	FMP52	88.6674	100.424	99.8574	95.4629	137.803	156.88	146.535	139.371	96.1029	145.147	0.594865	0.000360537
YMR020W	FMS1	16.8521	13.6089	13.7435	13.6782	270.446	215.712	262.004	251.117	14.4707	249.82	4.10968	0.000260448
YBL013W	FMT1	4.02796	3.27524	2.751	3.15657	4.1662	3.73947	3.85515	3.46098	3.30269	3.80545	0.204424	0.0975964
YDR110W	FOB1	23.0161	23.8844	22.9732	21.8462	11.1318	13.2698	13.4181	13.6906	22.93	12.8776	-0.832374	0.00105282
YNL256W	FOL1	37.1287	41.7371	38.2262	35.4897	11.6551	16.3069	15.2067	16.1643	38.1454	14.8332	-1.36268	0.000520533
YGR267C	FOL2	157.755	166.488	165.882	167.527	208.84	234.989	232.028	218.682	164.413	223.635	0.44382	0.00107935
YMR113W	FOL3	27.2239	25.1555	25.5243	23.7805	36.7355	40.8984	38.9939	36.4831	25.4211	38.2777	0.590481	0.00214161
YKR009C	FOX2	6.26347	5.63481	5.53472	5.44382	19.6579	19.7739	19.6534	17.9248	5.7192	19.2525	1.75116	5.31011e-05
YNR047W	FPK1	4.80279	5.4103	4.63298	5.29606	9.56152	8.32021	8.00896	7.01043	5.03553	8.22528	0.70792	0.0148231
YNL135C	FPR1	1043.34	1022.19	1015.94	972.308	1381.79	1577.96	1510.93	1469.04	1013.44	1484.93	0.551128	0.00204894
YDR519W	FPR2	147.058	123.551	129.786	125.98	384.263	485.276	405.942	436.489	131.594	427.993	1.70149	0.00151938
YML074C	FPR3	227.222	264.2	250.517	265.901	192.91	260.85	232.332	230.347	251.96	229.11	-0.137156	0.0575306
YLR449W	FPR4	152.075	185.725	161.442	163.698	19.4734	28.5173	26.8515	27.5987	165.735	25.6102	-2.69409	0.000150611
YLL043W	FPS1	41.9752	46.1392	45.7267	47.6955	48.8521	55.1138	54.5641	48.5586	45.3841	51.7722	0.189988	0.0438328
YLL029W	FRA1	39.6587	36.3713	34.5044	36.5121	72.4915	67.3236	68.6625	61.233	36.7616	67.4276	0.87514	0.000684663
YGL220W	FRA2	132.773	142.506	143.368	140.442	166.195	198.767	183.088	170.761	139.772	179.703	0.362535	0.00622868
YEL047C	FRD1	83.6257	75.4391	73.2948	72.6221	77.063	108.909	110.107	114.592	76.2454	102.668	0.42926	0.0982098
YLR214W	FRE1	35.6895	27.2967	25.8636	25.2332	19.3029	17.623	17.5144	18.0696	28.5207	18.1275	-0.653834	0.0150665
YKL220C	FRE2	3.45211	2.83798	2.5863	2.88969	4.01238	3.88228	3.7966	3.85355	2.94152	3.8862	0.401799	0.00638404
YOR381W	FRE3	6.47085	5.88235	5.2179	6.17259	10.9132	10.7527	11.5675	10.5973	5.93592	10.9577	0.884398	0.00158744
YNR060W	FRE4	4.43391	4.45713	4.17258	3.93665	6.83255	6.46579	7.63893	7.0541	4.25007	6.99784	0.719424	0.00368863
YOR384W	FRE5	9.13778	8.07053	7.41754	8.12473	19.1186	17.3946	17.7416	15.3386	8.18764	17.3984	1.08743	0.000937031
YLL051C	FRE6	27.2402	23.0711	23.4465	21.6183	28.6743	28.7694	29.4253	28.7973	23.844	28.9166	0.278269	0.0272317
YOL152W	FRE7	4.01732	3.06976	3.20726	2.96175	9.14569	7.56633	6.38084	5.73706	3.31402	7.20748	1.12091	0.00585934
YLR047C	FRE8	7.2686	6.38448	6.10445	6.63808	9.49399	10.5726	10.5623	9.80311	6.5989	10.108	0.6152	0.00630619
YPL141C	FRK1	17.4176	18.1362	16.6317	18.7926	12.6664	16.6944	12.675	11.813	17.7445	13.4622	-0.39846	0.0331737
YCL026C-A	FRM2	3.02196	3.04502	2.55935	2.83955	8.23447	8.4761	7.41021	7.67605	2.86647	7.94921	1.47154	5.11377e-05
YDR373W	FRQ1	96.5644	93.1949	92.597	87.1954	100.758	123.261	108.173	103.395	92.3879	108.897	0.237185	0.0525582
YLR060W	FRS1	184.323	205.801	190.75	195.476	75.8262	106.926	102.35	102.302	194.088	96.8511	-1.00287	0.000192176
YFL022C	FRS2	186.654	207.777	194.963	203.497	113.877	152.956	140.867	137.363	198.223	136.266	-0.5407	0.000850689
YOR324C	FRT1	16.7839	14.9979	14.8628	15.4901	18.7602	20.9512	19.7893	17.9229	15.5337	19.3559	0.317374	0.0284833
YAL028W	FRT2	3.28624	2.67767	2.83524	3.70143	19.9432	19.4243	21.1446	18.3692	3.12514	19.7203	2.65769	0.000198964
YOR271C	FSF1	178.98	218.4	204.121	203.853	81.6096	98.5262	100.501	100.093	201.339	95.1825	-1.08086	0.000203538
YHR049W	FSH1	145.358	155.779	151.21	141.292	112.811	133.255	137.877	121.487	148.41	126.358	-0.232075	0.0117039
YMR222C	FSH2	38.5584	36.4059	35.2943	33.6131	64.3517	67.6841	65.5865	56.9339	35.9679	63.639	0.823201	0.000678381
YOR280C	FSH3	36.9588	31.4658	32.6941	32.2525	51.7057	57.843	51.4285	51.3856	33.3428	53.0907	0.671084	0.00385593
YBR207W	FTH1	50.7462	45.9914	43.6425	43.9074	50.2099	56.0654	53.6013	51.3603	46.0719	52.8092	0.196904	0.0740229
YER145C	FTR1	226.491	187.712	174.805	192.371	37.4946	39.5873	41.313	41.1397	195.345	39.8837	-2.29215	0.000951526
YCR076C	FUB1	32.4064	26.7714	27.4837	27.1039	72.3242	75.1509	71.7942	64.3368	28.4413	70.9015	1.31783	0.000420548
YBL042C	FUI1	65.0313	64.0394	56.956	48.7542	29.9168	49.5548	53.8497	54.9814	58.6952	47.0757	-0.318261	0.282938
YPL262W	FUM1	100.873	98.9189	96.2407	95.9794	157.776	180.675	174.545	164.789	98.003	169.446	0.78993	0.00102057
YAL035W	FUN12	102.445	117.265	103.111	101.99	37.6211	48.8432	46.2223	45.8429	106.203	44.6324	-1.25066	0.000255942
YAL008W	FUN14	52.6746	37.5579	40.2515	39.2986	190.253	174.261	174.825	161.498	42.4457	175.209	2.04539	4.30358e-05
YAL034C	FUN19	14.412	13.0826	12.8445	14.0694	63.1463	47.5925	47.0701	38.8186	13.6021	49.1569	1.85356	0.00554092
YAL022C	FUN26	35.1433	36.6975	34.1187	36.2407	38.0589	47.5415	43.4647	41.8081	35.55	42.7183	0.265003	0.0283546
YAL019W	FUN30	17.3053	20.5056	18.1556	17.579	9.64119	10.6176	10.2888	10.2433	18.3864	10.1977	-0.85039	0.00075766
YHR128W	FUR1	251.048	282.783	254.447	252.237	43.4182	64.703	57.1385	55.4676	260.129	55.1818	-2.23696	3.27379e-05
YBR021W	FUR4	16.3866	18.2226	17.3807	17.4791	15.1944	18.1473	18.3757	17.8301	17.3672	17.3869	0.00162933	0.968648
YCL027W	FUS1	21.4635	23.0842	23.8715	25.0729	86.4678	113.253	115.508	108.189	23.373	105.854	2.17917	0.000881311
YMR232W	FUS2	2.37311	2.10041	2.09727	2.38588	11.7058	11.9807	14.2318	15.4281	2.23917	13.3366	2.57436	0.00110283
YBL016W	FUS3	78.0303	77.8438	74.914	69.2218	129.281	156.955	184.807	179.914	75.0025	162.739	1.11755	0.00855547
YDR024W	FYV1	0.852742	0.735015	0.604685	0.778044	0.309377	0.735994	0.566001	0.357156	0.742622	0.492132	-0.593582	0.163383
YIL097W	FYV10	6.20523	4.98162	5.0233	6.53007	18.0757	14.9377	15.8033	15.2678	5.68506	16.0211	1.49473	0.000569603
YOR183W	FYV12	1.18431	0.802909	1.20722	0.984576	1.39344	1.42019	1.01907	1.10594	1.04475	1.23466	0.240951	0.335611
YHR059W	FYV4	76.4478	63.1155	65.8458	53.938	42.6815	50.4939	49.9524	49.011	64.8368	48.0347	-0.432735	0.070586
YCL058C	FYV5	66.1396	68.771	61.4131	53.5808	25.8839	34.2137	30.7462	30.0985	62.4761	30.2356	-1.04706	0.00275438
YNL133C	FYV6	24.6858	20.7535	20.8188	19.7611	56.8256	61.1603	55.0262	53.8668	21.5048	56.7197	1.39919	0.000289282
YLR068W	FYV7	85.793	88.5724	81.1956	69.0815	21.5978	29.1164	26.5691	23.8827	81.1606	25.2915	-1.68213	0.000829166
YGR196C	FYV8	15.3875	13.7279	13.2514	12.9854	24.6504	26.5466	24.9569	22.8837	13.8381	24.7594	0.839336	0.000905298
YGL254W	FZF1	6.68521	8.29348	7.7759	8.52635	8.19266	12.3494	11.4002	11.6908	7.82024	10.9083	0.480138	0.0115936
YBR179C	FZO1	15.9673	13.7929	14.1784	14.0551	11.5458	12.4599	11.465	11.4683	14.4984	11.7348	-0.305109	0.0223474
YLR088W	GAA1	23.0292	22.7373	20.7447	22.918	20.7804	26.1075	22.6853	23.7839	22.3573	23.3393	0.0620138	0.470715
YLR459W	GAB1	31.4028	31.6845	29.0601	33.6644	31.665	35.8417	33.3432	36.6216	31.453	34.3679	0.127865	0.0523472
YOR178C	GAC1	6.47277	6.09581	5.63997	5.53102	4.75954	4.03605	3.73835	3.64205	5.93489	4.044	-0.55344	0.000115316
YMR250W	GAD1	26.913	13.8125	19.1212	15.8945	358.045	299.988	293.831	237.696	18.9353	297.39	3.97321	0.00113202
YBR020W	GAL1	5.59317	5.1552	5.31028	5.47737	7.03832	6.5977	7.38336	7.16048	5.38401	7.04497	0.387913	0.00153189
YBR019C	GAL10	5.3908	4.42754	3.95799	3.85313	16.0258	13.5181	14.9904	14.3898	4.40737	14.731	1.74087	0.000152684
YOL051W	GAL11	20.6529	21.7403	19.7604	20.2664	23.8864	23.494	22.4058	19.5096	20.605	22.3239	0.115598	0.145644
YLR081W	GAL2	3.93676	3.45027	3.65924	3.36921	5.84642	5.87725	6.05327	4.91312	3.60387	5.67251	0.654442	0.00225945
YDR009W	GAL3	3.97525	3.1111	3.33582	3.31154	8.38134	8.58573	8.3749	8.37531	3.43343	8.42932	1.29577	0.000188328
YPL248C	GAL4	6.00437	5.96653	6.0418	5.65977	11.2992	10.7144	11.5405	10.9489	5.91812	11.1258	0.910692	6.47233e-05
YBR018C	GAL7	2.25335	1.41057	1.56161	1.64326	13.0318	12.6488	12.4559	11.5519	1.7172	12.4221	2.85478	4.05599e-05
YML051W	GAL80	38.1509	38.7536	37.2358	39.3167	46.5287	50.0107	49.3579	44.9405	38.3642	47.7094	0.314513	0.00797022
YER027C	GAL83	43.3466	42.7674	43.169	43.3451	56.3077	70.524	61.1306	57.4409	43.157	61.3508	0.507487	0.0123795
YKR039W	GAP1	9.03306	7.78352	7.72699	7.73808	13.8249	24.4401	20.9415	20.217	8.07041	19.8559	1.29885	0.0181254
YHR089C	GAR1	374.551	429.475	390.64	384.87	49.3537	70.7461	69.4841	68.8068	394.884	64.5977	-2.61187	5.50594e-05
YMR307W	GAS1	869.559	763.374	699.996	703.853	174.91	217.834	204.18	205.49	759.196	200.603	-1.92012	0.00126258
YLR343W	GAS2	8.88817	9.80187	9.32871	10.0669	13.703	17.0067	17.4995	18.7397	9.52141	16.7372	0.813813	0.0035071
YMR215W	GAS3	102.729	79.8874	77.9155	80.4871	6.57735	11.3615	9.08474	10.0484	85.2548	9.268	-3.20145	0.00149303
YOL132W	GAS4	2.94805	1.99428	2.2451	2.10059	9.03174	7.49261	8.67996	8.22365	2.322	8.35699	1.84761	7.45371e-05
YOL030W	GAS5	205.059	178.69	164.236	172.907	287.986	286.726	295.066	276.13	180.223	286.477	0.668636	0.00169587
YFL021W	GAT1	18.5302	17.7821	16.9933	19.3776	25.6667	36.1717	34.1513	29.5232	18.1708	31.3782	0.788142	0.0166534
YMR136W	GAT2	31.5994	21.9898	25.8866	28.3955	16.5568	15.642	14.1203	9.97985	26.9678	14.0747	-0.938131	0.0152441
YLR013W	GAT3	0.173582	0.139508	0.110587	0.0535685	0.526708	1.06819	0.567838	0.888325	0.119311	0.762765	2.67651	0.0195472
YIR013C	GAT4	1.0724	1.09313	0.959834	1.13008	0.515885	0.95538	0.836632	1.32282	1.06386	0.907679	-0.229055	0.384347
YCL011C	GBP2	122.555	142.004	136.52	138.172	80.366	87.7411	83.1086	76.3257	134.813	81.8854	-0.71928	0.00096799
YOR260W	GCD1	63.7875	73.6604	69.9228	71.4843	28.7564	37.2919	34.7421	36.4221	69.7138	34.3031	-1.0231	1.641e-06
YNL062C	GCD10	62.6418	61.4948	56.8163	49.9348	20.6842	32.2051	26.5919	30.9708	57.7219	27.613	-1.06377	0.00771456
YER025W	GCD11	160.385	171.012	165.729	164.635	71.6127	88.3582	90.1368	87.5704	165.44	84.4195	-0.970662	0.000111211
YJL125C	GCD14	63.4105	66.4098	60.8093	56.0436	15.1455	19.6115	18.2841	18.1717	61.6683	17.8032	-1.79239	0.000331152
YGR083C	GCD2	52.7003	55.2214	51.2044	50.1511	31.4995	37.1222	35.868	34.6272	52.3193	34.7792	-0.589117	0.00103577
YDR211W	GCD6	50.0235	53.9502	50.0447	49.0533	81.0681	84.2875	86.824	90.3912	50.7679	85.6427	0.754413	0.000888307
YLR291C	GCD7	61.7919	60.6049	59.0435	58.8462	42.4265	51.7074	49.6694	49.1582	60.0716	48.2404	-0.316443	0.0182081
YER163C	GCG1	51.2514	47.1034	49.6641	46.6425	105.642	112.636	121.367	114.952	48.6653	113.649	1.22362	0.000418663
YGL195W	GCN1	12.5316	13.6649	12.2302	13.7831	7.71095	9.0881	8.78708	9.698	13.0525	8.82103	-0.565301	0.000803164
YDR283C	GCN2	6.91525	6.6597	6.04767	6.48396	6.78343	7.31064	7.22034	7.32593	6.52665	7.16008	0.133635	0.106201
YFR009W	GCN20	69.1159	75.1138	70.506	69.8904	52.6739	67.3294	63.5009	61.6037	71.1565	61.277	-0.215651	0.020688
YKR026C	GCN3	76.1136	78.4799	76.0545	71.9839	36.8633	43.4581	42.6545	41.3419	75.658	41.0795	-0.881075	0.00030839
YEL009C	GCN4	731.943	717.404	695.828	737.001	844.332	826.245	839.115	783.489	720.544	823.295	0.192323	0.0148571
YGR252W	GCN5	34.9822	31.2075	30.9976	30.5845	38.8825	40.7388	39.712	36.3443	31.9429	38.9194	0.284992	0.0128477
YPL075W	GCR1	28.1929	22.2278	21.3551	22.2699	107.302	97.3467	100.241	91.3557	23.5114	99.0614	2.07496	6.539e-05
YNL199C	GCR2	33.818	34.5609	31.8685	31.0369	33.4004	37.3858	36.9324	31.9695	32.8211	34.922	0.0895147	0.175826
YDL226C	GCS1	96.6292	92.5221	93.4239	93.6872	75.3604	96.43	89.1621	83.6393	94.0656	86.1479	-0.126851	0.231475
YDR019C	GCV1	241.305	57.0522	156.762	69.0445	14.5948	59.1096	43.8471	59.3025	131.041	44.2135	-1.56746	0.201793
YMR189W	GCV2	73.8209	27.5562	54.1865	29.967	4.41941	21.8053	16.1199	21.0758	46.3826	15.8551	-1.54864	0.132221
YAL044C	GCV3	660.47	283.717	381.197	295.899	93.0173	292.178	241.287	310.218	405.321	234.175	-0.791477	0.299697
YOR120W	GCY1	14.3055	12.064	13.6078	13.8605	286.304	260.336	280.505	232.294	13.4595	264.86	4.29854	0.000244701
YEL042W	GDA1	85.6874	77.772	72.7558	74.7061	17.2602	21.5266	20.5465	20.0804	77.7303	19.8534	-1.96909	0.000529141
YPR184W	GDB1	2.74226	3.00176	2.91885	3.06303	36.3411	35.9036	32.0307	25.2248	2.93147	32.3751	3.46518	0.00151031
YPL110C	GDE1	6.15169	6.28054	5.80329	6.15261	21.0077	25.7619	23.539	23.3728	6.09703	23.4203	1.94158	0.000364537
YOR375C	GDH1	208.694	240.164	239.819	241.5	428.784	506.888	477.305	458.255	232.544	467.808	1.00841	0.000250708
YDL215C	GDH2	15.5898	14.2341	13.9018	13.9729	33.7901	38.1435	35.2846	36.7297	14.4246	35.987	1.31894	0.000408468
YAL062W	GDH3	10.44	9.28042	9.18668	9.80519	45.9946	36.808	42.3191	37.9919	9.67807	40.7784	2.07501	0.000528925
YER136W	GDI1	98.5918	100.997	101.671	107.187	254.032	268.479	271.867	264.597	102.112	264.744	1.37445	2.48522e-05
YOR355W	GDS1	39.4856	48.4883	47.8524	50.8422	17.2225	22.4248	18.5395	19.3163	46.6671	19.3758	-1.26815	0.000872772
YBR187W	GDT1	160.33	162.253	154.755	155.25	29.097	42.1288	38.9592	40.0879	158.147	37.5682	-2.07368	6.44635e-05
YJR031C	GEA1	8.75759	7.60903	7.4029	7.34858	3.0943	3.59816	3.56153	3.8355	7.77952	3.52237	-1.14313	0.00302146
YEL022W	GEA2	12.5224	12.9648	12.2873	13.6713	6.35083	7.6251	7.33932	8.03917	12.8614	7.33861	-0.809476	0.000222249
YJR040W	GEF1	20.486	19.8617	19.5767	20.1626	28.7746	32.8815	30.5885	30.3826	20.0218	30.6568	0.614639	0.00167043
YAL048C	GEM1	9.02464	7.98588	7.33028	7.36778	17.2513	18.2349	18.6418	17.1889	7.92715	17.8292	1.16937	0.00058753
YOR205C	GEP3	24.3188	22.2524	21.1184	19.3934	15.7524	17.4988	16.3263	15.6639	21.7707	16.3103	-0.416603	0.0143357
YHR100C	GEP4	47.2932	47.5681	45.2482	45.6014	31.5546	36.4377	32.2578	29.8705	46.4277	32.5301	-0.513209	0.00114757
YLR091W	GEP5	20.2567	18.7392	18.4709	18.7278	14.8143	16.7076	17.3987	15.1383	19.0486	16.0147	-0.25029	0.0503157
YGL057C	GEP7	15.7199	12.7326	11.7667	11.8746	19.1268	18.7772	17.4156	16.0187	13.0235	17.8346	0.453565	0.00448983
YGL020C	GET1	103.204	101.325	99.8093	97.5076	95.9721	108.397	103.583	97.1029	100.461	101.264	0.0114755	0.811596
YER083C	GET2	77.2333	73.556	70.6141	71.4801	96.4547	103.516	98.4523	90.9824	73.2209	97.3513	0.410946	0.00324333
YDL100C	GET3	188.759	209.568	209.269	205.791	197.106	290.476	237.854	252.74	203.347	244.544	0.266152	0.0754292
YOR164C	GET4	76.1111	67.6332	70.2929	67.4243	64.3411	72.2142	67.8459	67.1312	70.3654	67.8831	-0.0518132	0.52126
YCL073C	GEX1	0.00669963	0.0152089	0	0.00837109	0.0102247	0.0104293	0.0191599	0	0.00756991	0.00995347	0.394925	0.723006
YKR106W	GEX2	5.12522	3.29273	4.01115	3.55771	9.84639	8.20787	9.10096	8.38804	3.9967	8.88581	1.15269	8.87504e-06
YKL104C	GFA1	70.9269	74.9943	72.6356	75.9095	233.985	385.795	299.29	304.183	73.6166	305.813	2.05455	0.00460821
YMR255W	GFD1	61.736	57.0756	55.8396	51.3858	107.579	105.915	109.692	100.885	56.5093	106.018	0.907747	8.16208e-05
YCL036W	GFD2	30.8837	36.9182	30.8733	22.6343	2.08676	2.77324	2.35465	2.47584	30.3274	2.42262	-3.64598	0.00235467
YDR358W	GGA1	9.54223	8.35841	9.04557	12.0208	48.0667	49.3203	44.7368	39.5576	9.74175	45.4203	2.22109	0.00118011
YHR108W	GGA2	83.8911	85.7865	82.4486	82.5068	67.3854	80.453	75.014	72.2963	83.6582	73.7872	-0.181138	0.0267989
YDL198C	GGC1	65.4033	67.9342	67.5511	66.3945	22.1548	34.0466	29.0402	28.3558	66.8208	28.3993	-1.23444	0.000270673
YHR061C	GIC1	21.9044	18.4081	18.0376	18.5314	30.7051	34.5076	35.2	32.5213	19.2204	33.2335	0.790002	0.00483506
YDR309C	GIC2	124.1	125.356	117.213	123.098	186.229	242.932	250.57	233.707	122.442	228.359	0.899211	0.00623979
YCL039W	GID7	12.7693	12.8478	12.8436	13.6933	29.6865	32.4809	30.7783	27.7858	13.0385	30.1829	1.21095	0.000674267
YMR135C	GID8	33.5667	21.9068	30.1983	27.8768	41.3915	45.4957	42.2622	39.3036	28.3871	42.1133	0.569036	0.0277092
YNL153C	GIM3	150.238	169.155	161.324	153.952	136.924	165.241	161.189	150.757	158.667	153.528	-0.0475049	0.168614
YEL003W	GIM4	112.028	105.617	106.588	103.601	52.4094	67.9604	57.6835	59.744	106.959	59.4493	-0.847319	0.00199322
YML094W	GIM5	85.5282	83.3911	82.2318	81.5565	79.6995	94.5068	88.9141	86.3488	83.1769	87.3673	0.0709105	0.327789
YDR507C	GIN4	23.8621	18.9744	18.9122	18.3334	4.10314	6.47854	4.95478	5.30699	20.0205	5.21086	-1.94189	0.00306114
YBR045C	GIP1	2.1804	2.18578	1.88096	1.97142	7.87779	10.3551	8.4877	9.21671	2.05464	8.98433	2.12852	0.000919266
YER054C	GIP2	1.84507	2.12807	2.33114	2.61924	12.2653	10.24	8.83127	6.78211	2.23088	9.52967	2.09481	0.0116303
YPL137C	GIP3	11.423	13.6134	12.5828	13.5997	15.4641	16.8368	14.5749	13.0008	12.8047	14.9692	0.225316	0.122189
YAL031C	GIP4	13.3452	12.87	12.4654	12.9532	32.1038	31.7437	32.1399	28.1685	12.9085	31.039	1.26577	0.000358287
YDR152W	GIR2	112.454	123.547	111.349	108.944	74.9351	90.3155	84.1572	81.1197	114.073	82.6319	-0.465193	0.00100542
YDR096W	GIS1	5.42618	6.81779	7.51995	10.4824	6.47501	6.26202	5.35018	4.91011	7.56158	5.74933	-0.395294	0.290351
YNL255C	GIS2	374.577	628.117	542.605	561.893	236.978	300.51	274.49	274.102	526.798	271.52	-0.956191	0.00842923
YLR094C	GIS3	29.6509	30.4965	29.7524	31.0305	81.2826	77.5253	84.7184	75.0995	30.2326	79.6565	1.39769	0.000255165
YML006C	GIS4	17.0667	14.0274	13.4263	13.0845	13.8783	14.6132	15.1841	13.8748	14.4012	14.3876	-0.00136558	0.9908
YCR098C	GIT1	1.73043	1.60599	1.40167	1.5385	4.82099	5.16901	4.26804	4.60149	1.56915	4.71488	1.58724	0.00022683
YEL011W	GLC3	5.70294	6.09526	6.12985	7.41403	19.8028	18.482	16.137	12.8602	6.33552	16.8205	1.40869	0.0113382
YER133W	GLC7	187.594	177.816	177.379	172.899	244.719	268.567	250.998	250.216	178.922	253.625	0.503366	0.00169982
YMR311C	GLC8	102.203	102.147	99.7558	98.1376	271.744	288.344	281.089	251.418	100.561	273.149	1.44162	0.00016747
YDL207W	GLE1	31.674	30.5685	29.1887	28.052	40.3274	45.1444	43.4388	40.2083	29.8708	42.2797	0.50123	0.00279304
YER107C	GLE2	46.3584	51.3094	49.5467	48.0471	39.1242	46.28	44.0885	41.1845	48.8154	42.6693	-0.194138	0.00140543
YKR058W	GLG1	6.47713	5.9645	8.8149	9.49704	13.1721	11.6514	12.2417	10.796	7.68839	11.9653	0.638103	0.0381143
YJL137C	GLG2	12.3531	10.3206	10.8004	10.7157	6.76393	9.66703	7.55182	6.46958	11.0474	7.61309	-0.537159	0.0460487
YCL040W	GLK1	76.1743	61.3424	79.9947	98.069	2405.64	2072.43	2199.98	1834.73	78.8951	2128.2	4.75355	0.000475143
YPR035W	GLN1	474.575	468.958	643.604	445.732	1567.27	1372.92	1485.83	1341.86	508.217	1441.97	1.50452	0.000438609
YER040W	GLN3	10.9464	11.2551	11.1177	11.3947	15.2131	17.2636	16.1614	14.4006	11.1785	15.7597	0.495514	0.00547879
YOR168W	GLN4	95.2671	104.809	94.5954	93.7057	24.7889	30.9134	30.0127	31.1059	97.0943	29.2052	-1.73316	0.000124524
YML004C	GLO1	109.773	106.046	106.857	103.823	346.682	405.946	355.426	325.487	106.625	358.385	1.74897	0.000663985
YDR272W	GLO2	85.9459	72.8539	77.3453	73.918	216.414	211.154	205.291	178.572	77.5158	202.858	1.38791	0.000419908
YER122C	GLO3	112.834	111.304	108.552	108.463	85.911	111.48	96.0751	95.3382	110.288	97.2011	-0.182235	0.0990243
YOR040W	GLO4	19.2888	17.2041	19.086	17.5934	68.1065	61.8526	64.431	54.3595	18.2931	62.1874	1.76532	0.000424697
YPL091W	GLR1	84.4182	82.5992	87.6725	86.2688	106.525	119.681	107.49	100.764	85.2397	108.615	0.349626	0.0169128
YDL171C	GLT1	15.6904	16.513	15.0483	15.9821	24.071	30.6965	28.4572	28.5701	15.8085	27.9487	0.822085	0.00257007
YEL046C	GLY1	291.294	380.609	322.627	333.52	364.817	332.351	390.121	339.893	332.012	356.796	0.10386	0.451148
YDR506C	GMC1	8.26935	7.93237	7.40783	7.44887	13.835	14.7723	13.7079	12.1924	7.76461	13.6269	0.811473	0.00101082
YLR445W	GMC2	1.39429	0.846671	0.758003	0.764954	0.775638	0.861098	1.03611	0.895427	0.940979	0.892068	-0.0770092	0.820323
YKR030W	GMH1	23.7092	20.6691	19.9941	21.377	34.6388	32.7877	35.0649	33.4182	21.4373	33.9774	0.664449	0.000764627
YFL017C	GNA1	86.7789	70.7777	71.8129	67.0182	33.7923	45.9773	37.2517	36.7871	74.0969	38.4521	-0.946351	0.0100602
YHR183W	GND1	293.581	323.995	301.253	302.501	287.121	329.223	333.778	315.527	305.332	316.412	0.0514243	0.26919
YGR256W	GND2	5.3436	2.69127	2.693	2.58349	47.5132	20.3822	23.7263	17.3593	3.32784	27.2452	3.03335	0.0309995
YDR508C	GNP1	108.324	134.899	122.389	130.805	91.8244	115.432	106.783	95.4171	124.104	102.364	-0.277842	0.0181987
YOR320C	GNT1	34.5435	32.0082	31.2246	33.9935	25.6216	27.5459	28.6401	28.3906	32.9425	27.5495	-0.257919	0.0270673
YJL184W	GON7	82.1939	77.9174	74.6398	74.5703	108.449	107.616	109.442	95.8564	77.3303	105.341	0.445958	0.00223266
YNL274C	GOR1	15.0646	10.5169	12.6283	11.2386	68.5075	75.5255	64.1764	53.377	12.3621	65.3966	2.40329	0.00148763
YHL031C	GOS1	41.8198	44.4399	41.0817	45.6159	50.9113	55.7238	52.8466	46.7595	43.2393	51.5603	0.253917	0.0431068
YMR292W	GOT1	95.637	83.205	82.3928	84.5777	20.8441	25.2485	23.7951	28.0998	86.4531	24.4969	-1.81932	0.00072559
YHR005C	GPA1	70.0274	75.0478	73.7261	74.0646	144.84	154.812	165.063	155.532	73.2165	155.062	1.0826	0.000166177
YER020W	GPA2	33.7108	28.0107	31.1535	31.3505	93.7449	87.8225	92.5685	86.7784	31.0564	90.2286	1.53869	2.32104e-05
YOR371C	GPB1	8.66372	8.42502	7.90418	7.38772	13.3567	14.2263	14.9104	14.5323	8.09516	14.2564	0.816481	0.00173708
YAL056W	GPB2	20.3768	19.0037	18.5011	18.4708	36.797	36.7227	37.5838	34.0664	19.0881	36.2925	0.926997	0.000191421
YDL022W	GPD1	64.804	58.5293	62.9367	76.8889	674.011	656.452	742.336	614.505	65.7897	671.826	3.35215	0.000241342
YOL059W	GPD2	103.637	100.062	83.8746	88.7023	571.455	526.634	629.412	568.521	94.069	574.005	2.60927	0.000296382
YGL121C	GPG1	50.03	13.8363	19.121	13.9732	1276.97	1052.71	1129.07	965.871	24.2401	1106.16	5.51201	0.000338854
YPR160W	GPH1	14.3678	8.36153	10.7872	8.58723	76.5334	71.836	63.1911	50.6224	10.5259	65.5457	2.63855	0.00159133
[truncated: 5,182 more rows]

## Sheet: Expt3
ORF	Gene	S1	S2	S3	S4	S5	S6	S7	S8	S9	S10	S11	S12	S13	S14	S15	S16
[truncated: 6,713 more rows]

## Sheet: Expt4
ORF	Gene	S1	S2	S3	S4	S5	S6
[truncated: 5,917 more rows]

[truncated: 2 more sheets: Expt5, Expt6]
